# Supplementary material for: IMP1 regulates UCA1-mediated cell invasion through facilitating UCA1 decay and decreasing the sponge effect of UCA1 for miR-122-5p
Source: Breast Cancer Res. 2018 Apr 18;20:32. doi: 10.1186/s13058-018-0959-1 (PMC5907460; doi:10.1186/s13058-018-0959-1)
Supplement: Supplementary file 2 — miRNAs associated with UCA1. (XLSX 375 kb) [file 13058_2018_959_MOESM2_ESM.xlsx]

## Sheet: MDA_231_IMPI_VS_MDA_231_GFP_fc2
ProbeName	MDA_231_IMPI_NS	MDA_231_IMPI_flags	MDA_231_GFP_NS	MDA_231_GFP_flags	foldchange	ControlType	type	PrimaryAccession	RefSeqAccession	GenbankAccession	EntrezGeneID	UniGeneID	GeneSymbol	GeneName	EnsemblID	TIGRID	GO_Avadis_	Description	GenomicCoordinates	Cytoband	result_source	lncRNA_seq_title	Sources	chr	start	end	strand	gene_id	transcript_id	gene_name	transcript_name	cis_gene	trans_gene	cis_region	relation_
LNCA_21_P0011902	1.86329	A	7.18662	P	0.0249758	0	lncRNA	ENST00000416607			NA		XLOC_l2_007880		ENST00000416607			BROAD Institute lincRNA (XLOC_l2_007880), lincRNA [TCONS_l2_00014411]	chr2:8029623-8029564	hs|2p25.1	Agilent_HUMAN_G3V2	ENST00000416607	ENST00000416607	chr2	8029564	8029623	-								Unknown
LNCA_21_P0001924	1.49823	A	6.53307	P	0.0305044	0	lncRNA	ENST00000436245			NA		XLOC_001700		ENST00000436245			BROAD Institute lincRNA (XLOC_001700), lincRNA [TCONS_00003028]	chr2:147659441-147659500	hs|2q22.3	Agilent_HUMAN_G3V2	ENST00000436245	ENST00000436245	chr2	147659441	147659500	+								Unknown
LNCA_21_P0003763	1.49163	A	6.43216	P	0.032565	0	lncRNA	TCONS_00008562			NA		XLOC_004057					BROAD Institute lincRNA (XLOC_004057), lincRNA [TCONS_00008562]	chr4:120559520-120559461	hs|4q26	Agilent_HUMAN_G3V2	TCONS_00008562	TCONS_00008562	chr4	120559461	120559520	-								Unknown
LNCA_21_P0007105	1.49374	A	6.35032	P	0.0345162	0	lncRNA	ENST00000427247			NA		XLOC_008844		ENST00000427247			BROAD Institute lincRNA (XLOC_008844), lincRNA [TCONS_00018945]	chr10:71767316-71767257	hs|10q22.1	Agilent_HUMAN_G3V2	ENST00000427247	ENST00000427247	chr10	71767257	71767316	-								Unknown
LNCA_21_P0004488	1.65062	A	6.45927	P	0.0356823	0	lncRNA	TCONS_00010622			NA		XLOC_004290					BROAD Institute lincRNA (XLOC_004290), lincRNA [TCONS_00010622]	chr5:9854874-9857544	hs|5p15.2	Agilent_HUMAN_G3V2	TCONS_00010622	TCONS_00010622	chr5	9854874	9857544	+								Unknown
LNCA_21_P0006391	1.49166	A	6.27531	P	0.0363059	0	lncRNA	TCONS_00016862			NA		XLOC_007835					BROAD Institute lincRNA (XLOC_007835), lincRNA [TCONS_00016862]	chr9:118503772-118496925	hs|9q33.1	Agilent_HUMAN_G3V2	TCONS_00016862	TCONS_00016862	chr9	118496925	118503772	-								Unknown
LNCA_32_P928190	1.83417	A	6.52354	P	0.0387579	0	lncRNA	ENST00000519537	XR_132889	XR_132889	NA				ENST00000519537	THC2655984		PREDICTED: Homo sapiens similar to hCG2045185 (LOC100130964), miscRNA [XR_132889]	chr8:39437498-39437557	hs|8p11.22	Agilent_HUMAN_G3V2	ENST00000519537	ENST00000519537	chr8	39437498	39437557	+								Unknown
LNCA_21_P0008969	1.5675	A	6.11669	P	0.0427126	0	lncRNA	TCONS_00024465			NA		XLOC_011787					BROAD Institute lincRNA (XLOC_011787), lincRNA [TCONS_00024465]	chr16:73849881-73849940	hs|16q22.3	Agilent_HUMAN_G3V2	TCONS_00024465	TCONS_00024465	chr16	73849881	73849940	+								Unknown
LNCA_21_P0008766	1.51285	A	5.94109	P	0.0464478	0	lncRNA	AK055989		AK055989	NA	Hs.540206	XLOC_011549			THC2526889		BROAD Institute lincRNA (XLOC_011549), lincRNA [TCONS_00023757]	chr15:82109628-82109569	hs|15q25.2	Agilent_HUMAN_G3V2	AK055989	AK055989	chr15	82109569	82109628	-								Unknown
LNCA_21_P0003638	1.49893	A	5.81469	P	0.0502143	0	lncRNA	TCONS_00008199			NA		XLOC_003652					BROAD Institute lincRNA (XLOC_003652), lincRNA [TCONS_00008199]	chr4:115380528-115412059	hs|4q26	Agilent_HUMAN_G3V2	TCONS_00008199	TCONS_00008199	chr4	115380528	115412059	+								Unknown
LNCA_21_P0007471	1.63194	A	5.92985	P	0.0508393	0	lncRNA	ENST00000527533			NA		XLOC_009585		ENST00000527533	THC2731334		BROAD Institute lincRNA (XLOC_009585), lincRNA [TCONS_00020146]	chr11:123184450-123184391	hs|11q24.1	Agilent_HUMAN_G3V2	ENST00000527533	ENST00000527533	chr11	123184391	123184450	-								Unknown
CUST_22749_PI429285431	2.0536	A	6.32686	P	0.0517157	0	lncRNA	24332-1_{1..254}	lnc-GNS-2:1		NA										lncipedia2.1	lncipedia2.1,	>lnc-GNS-2:1	chr12	65003125	65003378	-	lnc-GNS-2	lnc-GNS-2:1	ENSG00000256670.1	RP11-338E21.1	RASSF3		chr12:65004293-65013239	inter
CUST_52085_PI429285431	1.62688	A	5.83559	P	0.054082	0	lncRNA	55613-1_{1..3000}	hg19_lincRNAsTranscripts_TCONS_l2_00017551 range=chr22:17082492-17134956 5'pad=0 3'pad=0 strand=+ repeatMasking=none		NA										UCSC	gencode_v17,lncipedia2.1,ensembl.GRCh37.72,UCSC,	>hg19_lincRNAsTranscripts_TCONS_l2_00017551 range=chr22:17082492-17134956 5'pad=0 3'pad=0 strand=+ repeatMasking=none	chr22	17082492	17085491	+					CCT8L2	hg19_refFlat_CAGE1:range=chr6:7329398-73874065'pad=0,hg19_refFlat_CAGE1:range=chr6:7329398-73874065'pad=0 3'pad=0 strand=- repeatMasking=none,-76.70;hg19_refFlat_NUDT7:range=chr16:77756480-777755495'pad=0,hg19_refFlat_NUDT7:range=chr16:77756480-777755495'pad=0 3'pad=0 strand=+ repeatMasking=none,-79.00;hg19_refFlat_USP4:range=chr3:49349800-493774575'pad=0,hg19_refFlat_USP4:range=chr3:49349800-493…		inter
LNCA_21_P0001846	1.49331	A	5.59234	P	0.0583541	0	lncRNA	TCONS_00002856			NA		XLOC_001398					BROAD Institute lincRNA (XLOC_001398), lincRNA [TCONS_00002856]	chr2:25250327-25250386	hs|2p23.3	Agilent_HUMAN_G3V2	TCONS_00002856	TCONS_00002856	chr2	25250327	25250386	+								Unknown
LNCA_21_P0011009	1.52864	A	5.59001	P	0.059897	0	lncRNA	TCONS_l2_00005006			NA		XLOC_l2_002651					BROAD Institute lincRNA (XLOC_l2_002651), lincRNA [TCONS_l2_00005006]	chr11:50244244-50244185	hs|11p11.12	Agilent_HUMAN_G3V2	TCONS_l2_00005006	TCONS_l2_00005006	chr11	50244185	50244244	-								Unknown
LNCA_21_P0014548	1.81636	A	5.76389	P	0.0648147	0	lncRNA	ENST00000422014	XR_110275	XR_110275	NA	Hs.96459	LOC100506092		ENST00000422014	THC2601613		PREDICTED: Homo sapiens hypothetical LOC100506092 (LOC100506092), miscRNA [XR_110275]	chr22:16278111-16278170	hs|22q11.1	Agilent_HUMAN_G3V2	ENST00000422014	ENST00000422014	chr22	16278111	16278170	+								Unknown
LNCA_21_P0001970	1.79178	A	5.72354	P	0.0655273	0	lncRNA	ENST00000452813			NA		XLOC_001864		ENST00000452813			BROAD Institute lincRNA (XLOC_001864), lincRNA [TCONS_00003110]	chr2:218200777-218200836	hs|2q35	Agilent_HUMAN_G3V2	ENST00000452813	ENST00000452813	chr2	218200777	218200836	+								Unknown
LNCA_21_P0002146	1.50184	A	5.24801	P	0.0745233	0	lncRNA	ENST00000416509			NA		XLOC_002526		ENST00000416509			BROAD Institute lincRNA (XLOC_002526), lincRNA [TCONS_00003517]	chr2:238031635-238031576	hs|2q37.3	Agilent_HUMAN_G3V2	ENST00000416509	ENST00000416509	chr2	238031576	238031635	-								Unknown
LNCA_21_P0011423	1.63089	A	5.34296	P	0.0763055	0	lncRNA	TCONS_l2_00009664			NA		XLOC_l2_005175					BROAD Institute lincRNA (XLOC_l2_005175), lincRNA [TCONS_l2_00009664]	chr16:31056373-31056432	hs|16p11.2	Agilent_HUMAN_G3V2	TCONS_l2_00009664	TCONS_l2_00009664	chr16	31056373	31056432	+								Unknown
LNCA_21_P0001383	1.57716	A	5.23707	P	0.0791142	0	lncRNA	TCONS_00001189			NA		XLOC_000454					BROAD Institute lincRNA (XLOC_000454), lincRNA [TCONS_00001189]	chr1:168286821-168286880	hs|1q24.2	Agilent_HUMAN_G3V2	TCONS_00001189	TCONS_00001189	chr1	168286821	168286880	+								Unknown
LNCA_21_P0009458	1.6294	A	5.08979	P	0.090849	0	lncRNA	TCONS_00026288			NA		XLOC_012630					BROAD Institute lincRNA (XLOC_012630), lincRNA [TCONS_00026288]	chr18:12224332-12224391	hs|18p11.21	Agilent_HUMAN_G3V2	TCONS_00026288	TCONS_00026288	chr18	12224332	12224391	+								Unknown
LNCA_21_P0007714	2.20853	A	5.55491	P	0.0983193	0	lncRNA	TCONS_00020814			NA		XLOC_010103					BROAD Institute lincRNA (XLOC_010103), lincRNA [TCONS_00020814]	chr12:58475072-58475013	hs|12q14.1	Agilent_HUMAN_G3V2	TCONS_00020814	TCONS_00020814	chr12	58475013	58475072	-								Unknown
LNCA_21_P0003034	1.5085	A	4.83958	P	0.0993674	0	lncRNA	TCONS_00006236			NA		XLOC_002829					BROAD Institute lincRNA (XLOC_002829), lincRNA [TCONS_00006236]	chr3:132551706-132551765	hs|3q22.1	Agilent_HUMAN_G3V2	TCONS_00006236	TCONS_00006236	chr3	132551706	132551765	+								Unknown
CUST_2466_PI429285431	1.555	A	4.88579	P	0.0993876	0	lncRNA	2458-1_{1..1506}	transcript_id "ENST00000435043.1" | genecode_v17		NA										gencode_v17	gencode_v17,lncipedia2.1,NONCODERv3,ensembl.GRCh37.72,ncbi,	>transcript_id "ENST00000435043.1" | genecode_v17	chr6	3182978	3184483	-	ENSG00000230269.1	ENST00000435043.1	RP1-40E16.9	RP1-40E16.9-001				inter
CUST_15520_PI429285431	2.50298	A	5.82139	P	0.100244	0	lncRNA	17206-1_{1..350}	lnc-UGT8-2:2		NA										lncipedia2.1	lncipedia2.1,NONCODERv3,UCSC,	>lnc-UGT8-2:2	chr4	115412008	115412357	+	lnc-UGT8-2	lnc-UGT8-2:2	XLOC_003652	linc-UGT8-1				inter
LNCA_21_P0006988	2.56285	A	5.8768	P	0.100554	0	lncRNA	TCONS_00018492			NA		XLOC_008792					BROAD Institute lincRNA (XLOC_008792), lincRNA [TCONS_00018492]	chr10:44407855-44407796	hs|10q11.21	Agilent_HUMAN_G3V2	TCONS_00018492	TCONS_00018492	chr10	44407796	44407855	-								Unknown
LNCA_21_P0010356	1.83314	A	5.05564	P	0.107135	0	lncRNA	ENST00000434741			NA		XLOC_014216		ENST00000434741	THC2741134		BROAD Institute lincRNA (XLOC_014216), lincRNA [TCONS_00029417]	chr22:33562294-33562353	hs|22q12.3	Agilent_HUMAN_G3V2	ENST00000434741	ENST00000434741	chr22	33562294	33562353	+								Unknown
LNCA_21_P0010208	1.59526	A	4.78822	P	0.109351	0	lncRNA	ENST00000420273			NA		XLOC_014096		ENST00000420273	THC2616473		BROAD Institute lincRNA (XLOC_014096), lincRNA [TCONS_00028941]	chr21:44201247-44201188	hs|21q22.3	Agilent_HUMAN_G3V2	ENST00000420273	ENST00000420273	chr21	44201188	44201247	-								Unknown
LNCA_21_P0004920	3.31905	A	6.51131	P	0.109404	0	lncRNA	TCONS_00011918			NA		XLOC_005426					BROAD Institute lincRNA (XLOC_005426), lincRNA [TCONS_00011918]	chr6:111617036-111617095	hs|6q21	Agilent_HUMAN_G3V2	TCONS_00011918	TCONS_00011918	chr6	111617036	111617095	+								Unknown
LNCA_21_P0008962	1.52808	A	4.70591	P	0.110504	0	lncRNA	TCONS_00024444			NA		XLOC_011767					BROAD Institute lincRNA (XLOC_011767), lincRNA [TCONS_00024444]	chr16:68645152-68645211	hs|16q22.1	Agilent_HUMAN_G3V2	TCONS_00024444	TCONS_00024444	chr16	68645152	68645211	+								Unknown
LNCA_21_P0009566	1.51515	A	4.63533	P	0.115009	0	lncRNA	TCONS_00026542			NA		XLOC_012863					BROAD Institute lincRNA (XLOC_012863), lincRNA [TCONS_00026542]	chr18:59568387-59568328	hs|18q21.33	Agilent_HUMAN_G3V2	TCONS_00026542	TCONS_00026542	chr18	59568328	59568387	-								Unknown
LNCA_21_P0007603	1.51902	A	4.60461	P	0.1178	0	lncRNA	TCONS_00020514			NA		XLOC_009831					BROAD Institute lincRNA (XLOC_009831), lincRNA [TCONS_00020514]	chr12:91077035-91077094	hs|12q21.33	Agilent_HUMAN_G3V2	TCONS_00020514	TCONS_00020514	chr12	91077035	91077094	+								Unknown
LNCA_21_P0000939	1.53341	A	4.59917	P	0.11943	0	lncRNA	XR_109346	XR_109346	XR_109346	NA	Hs.586392	LOC100505909	uncharacterized LOC100505909	ENST00000522481	THC2607102		PREDICTED: Homo sapiens hypothetical LOC100505909 (LOC100505909), miscRNA [XR_109346]	chr17:81174179-81169121	hs|17q25.3	Agilent_HUMAN_G3V2	XR_109346	XR_109346	chr17	81169121	81174179	-								Unknown
LNCA_21_P0014772	1.53144	A	4.58756	P	0.120231	0	lncRNA	XR_132546	XR_132546	XR_132546	NA		LOC100506633	ubiquitin-fold modifier 1 pseudogene				PREDICTED: Homo sapiens ubiquitin-fold modifier 1-like (LOC100506633), miscRNA [XR_132546]	chr8:101177213-101177154	hs|8q22.2	Agilent_HUMAN_G3V2	XR_132546	XR_132546	chr8	101177154	101177213	-								Unknown
LNCA_21_P0012698	1.48543	A	4.49342	P	0.12431	0	lncRNA	TCONS_l2_00021455			NA		XLOC_l2_011399					BROAD Institute lincRNA (XLOC_l2_011399), lincRNA [TCONS_l2_00021455]	chr4:185545567-185545508	hs|4q35.1	Agilent_HUMAN_G3V2	TCONS_l2_00021455	TCONS_l2_00021455	chr4	185545508	185545567	-								Unknown
LNCA_21_P0013774	1.6849	A	4.66372	P	0.126849	0	lncRNA	TCONS_l2_00030263			NA		XLOC_l2_015565					BROAD Institute lincRNA (XLOC_l2_015565), lincRNA [TCONS_l2_00030263]	chrX:74844567-74844626	hs|Xq13.3	Agilent_HUMAN_G3V2	TCONS_l2_00030263	TCONS_l2_00030263	chrX	74844567	74844626	+								Unknown
CUST_10814_PI429285431	2.02126	A	4.95534	P	0.130844	0	lncRNA	12349-1_{1..276}	lnc-CRISPLD1-1:1		NA										lncipedia2.1	lncipedia2.1,NONCODERv3,UCSC,	>lnc-CRISPLD1-1:1	chr8	76048733	76049008	+	lnc-CRISPLD1-1	lnc-CRISPLD1-1:1	XLOC_006848	linc-HNF4G				inter
CUST_27750_PI429285431	2.24126	A	5.16621	P	0.131674	0	lncRNA	29332-1_{1..3000}	n324967|NULL|mRNAlikelncRNA|Homosapiens|vegalncRNA|GENCODE|OTTHUMT00000079618|http://vega.sanger.ac.uk/Homo_sapiens/Transcript/Summary?db=core;t=OTTHUMT00000079618|-0.8935880|-0.1676109		NA										NONCODERv3	NONCODERv3,	>n324967|NULL|mRNAlikelncRNA|Homosapiens|vegalncRNA|GENCODE|OTTHUMT00000079618|http://vega.sanger.ac.uk/Homo_sapiens/Transcript/Summary?db=core;t=OTTHUMT00000079618|-0.8935880|-0.1676109	chr20	46427796	46430795	+						hg19_refFlat_RQCD1:range=chr2:219433678-2194589995'pad=0,hg19_refFlat_RQCD1:range=chr2:219433678-2194589995'pad=0 3'pad=0 strand=+ repeatMasking=none,-52.50;hg19_refFlat_PPIP5K1:range=chr15:43826872-438767025'pad=0,hg19_refFlat_PPIP5K1:range=chr15:43826872-438767025'pad=0 3'pad=0 strand=- repeatMasking=none,-52.40;hg19_refFlat_GDPD2:range=chrX:69644835-696529365'pad=0,hg19_refFlat_GDPD2:range=chr…		inter
LNCA_21_P0014665	1.5596	A	4.42486	P	0.137237	0	lncRNA	XR_110950	XR_110950	XR_110950	NA	Hs.559790	LOC100505874	uncharacterized LOC100505874		THC2684091		PREDICTED: Homo sapiens hypothetical LOC100505874, transcript variant 3 (LOC100505874), miscRNA [XR_110950]	chrUn_gl000224:106076-106135		Agilent_HUMAN_G3V2	XR_110950	XR_110950	chrUn_gl000224	106076	106135	+								Unknown
CUST_3964_PI429285431	3.29664	A	6.1548	P	0.137914	0	lncRNA	3934-1_{1..2466}	transcript_id "ENST00000536405.1" | genecode_v17		NA										gencode_v17	gencode_v17,lncipedia2.1,NONCODERv3,ensembl.GRCh37.72,	>transcript_id "ENST00000536405.1" | genecode_v17	chr11	61513965	61516430	-	ENSG00000124915.6	ENST00000536405.1	RP11-467L20.10	RP11-467L20.10-002	DAGLA		chr11:61503965-61514474	inner
CUST_52127_PI429285431	1.64647	A	4.48703	P	0.139608	0	lncRNA	55651-1_{1..327}	hg19_lincRNAsTranscripts_TCONS_l2_00018166 range=chr22:20345317-20345766 5'pad=0 3'pad=0 strand=+ repeatMasking=none		NA										UCSC	UCSC,	>hg19_lincRNAsTranscripts_TCONS_l2_00018166 range=chr22:20345317-20345766 5'pad=0 3'pad=0 strand=+ repeatMasking=none	chr22	20345317	20345643	+								inter
LNCA_21_P0001351	1.50886	A	4.32237	P	0.142249	0	lncRNA	TCONS_00001055			NA		XLOC_000313					BROAD Institute lincRNA (XLOC_000313), lincRNA [TCONS_00001055]	chr1:96986849-96986908	hs|1p21.3	Agilent_HUMAN_G3V2	TCONS_00001055	TCONS_00001055	chr1	96986849	96986908	+								Unknown
LNCA_21_P0007958	1.94265	A	4.75454	P	0.142408	0	lncRNA	ENST00000443228			NA		XLOC_010471		ENST00000443228			BROAD Institute lincRNA (XLOC_010471), lincRNA [TCONS_00021586]	chr13:93710089-93710148	hs|13q31.3	Agilent_HUMAN_G3V2	ENST00000443228	ENST00000443228	chr13	93710089	93710148	+								Unknown
LNCA_21_P0009679	1.60843	A	4.4203	P	0.142411	0	lncRNA	TCONS_00026882			NA		XLOC_012945					BROAD Institute lincRNA (XLOC_012945), lincRNA [TCONS_00026882]	chr19:8009243-8014232	hs|19p13.2	Agilent_HUMAN_G3V2	TCONS_00026882	TCONS_00026882	chr19	8009243	8014232	+								Unknown
LNCA_33_P3225630	1.48913	A	4.24311	P	0.148241	0	lncRNA	XR_111876	XR_111876	XR_111876	400706	Hs.630811	LOC400706	uncharacterized LOC400706		NP1154605		PREDICTED: Homo sapiens hypothetical LOC400706 (LOC400706), miscRNA [XR_111876]	chr19:46580350-46580291	hs|19q13.32	Agilent_HUMAN_G3V2	XR_111876	XR_111876	chr19	46580291	46580350	-								Unknown
LNCA_21_P0011800	1.4992	A	4.2478	P	0.148795	0	lncRNA	TCONS_l2_00013594			NA		XLOC_l2_007286					BROAD Institute lincRNA (XLOC_l2_007286), lincRNA [TCONS_l2_00013594]	chr2:40984817-40984876	hs|2p22.1	Agilent_HUMAN_G3V2	TCONS_l2_00013594	TCONS_l2_00013594	chr2	40984817	40984876	+								Unknown
LNCA_21_P0011092	1.79786	A	4.53703	P	0.149771	0	lncRNA	TCONS_l2_00006131			NA		XLOC_l2_003295					BROAD Institute lincRNA (XLOC_l2_003295), lincRNA [TCONS_l2_00006131]	chr12:9718898-9718839	hs|12p13.31	Agilent_HUMAN_G3V2	TCONS_l2_00006131	TCONS_l2_00006131	chr12	9718839	9718898	-								Unknown
LNCA_21_P0004013	2.80021	A	5.50915	P	0.152942	0	lncRNA	ENST00000427584			NA		XLOC_004423		ENST00000427584			BROAD Institute lincRNA (XLOC_004423), lincRNA [TCONS_00009419]	chr5:72511069-72511128	hs|5q13.2	Agilent_HUMAN_G3V2	ENST00000427584	ENST00000427584	chr5	72511069	72511128	+								Unknown
LNCA_21_P0006792	1.60642	A	4.3108	P	0.153427	0	lncRNA	ENST00000421597			NA		XLOC_008950		ENST00000421597			BROAD Institute lincRNA (XLOC_008950), lincRNA [TCONS_00018049]	chr10:113109791-113109732	hs|10q25.2	Agilent_HUMAN_G3V2	ENST00000421597	ENST00000421597	chr10	113109732	113109791	-								Unknown
CUST_48121_PI429285431	2.41094	A	5.10603	P	0.154418	0	lncRNA	51992-1_{1..3000}	gi|310110015|ref|XR_111092.1| PREDICTED: Homo sapiens uncharacterized LOC100130698 (LOC100130698), misc_RNA		NA										ncbi	ncbi,	>gi|310110015|ref|XR_111092.1| PREDICTED: Homo sapiens uncharacterized LOC100130698 (LOC100130698), misc_RNA		NA	NA			XR_111092.1				hg19_refFlat_PCCB:range=chr3:135969218-1360488685'pad=0,hg19_refFlat_PCCB:range=chr3:135969218-1360488685'pad=0 3'pad=0 strand=+ repeatMasking=none,-75.00		Unknown
LNCA_21_P0001377	1.5289	A	4.20187	P	0.156803	0	lncRNA	TCONS_00001175			NA		XLOC_000428					BROAD Institute lincRNA (XLOC_000428), lincRNA [TCONS_00001175]	chr1:158121928-158121987	hs|1q23.1	Agilent_HUMAN_G3V2	TCONS_00001175	TCONS_00001175	chr1	158121928	158121987	+								Unknown
CUST_43198_PI429285431	5.30877	P	7.97204	P	0.15786	0	lncRNA	48012-1_{1..382}	ENST00000596971 havana:sense_intronic chromosome:GRCh37:11:62575154:62575535:-1 gene:ENSG00000269463 gene_biotype:sense_intronic transcript_biotype:sense_intronic		NA										ensembl.GRCh37.72	ensembl.GRCh37.72,	>ENST00000596971 havana:sense_intronic chromosome:GRCh37:11:62575154:62575535:-1 gene:ENSG00000269463 gene_biotype:sense_intronic transcript_biotype:sense_intronic	chr11	62575154	62575535	-	ENSG00000269463	ENST00000596971			NXF1		chr11:62565154-62572964	inner
LNCA_21_P0006099	1.81426	A	4.4359	P	0.162484	0	lncRNA	ENST00000446206			NA		XLOC_007819		ENST00000446206	THC2744020		BROAD Institute lincRNA (XLOC_007819), lincRNA [TCONS_00015864]	chr9:109377421-109377362	hs|9q31.2	Agilent_HUMAN_G3V2	ENST00000446206	ENST00000446206	chr9	109377362	109377421	-								Unknown
LNCA_21_P0004732	1.49389	A	4.1071	P	0.163435	0	lncRNA	ENST00000456440			NA		XLOC_005616		ENST00000456440			BROAD Institute lincRNA (XLOC_005616), lincRNA [TCONS_00011457]	chr6:14391521-14391462	hs|6p23	Agilent_HUMAN_G3V2	ENST00000456440	ENST00000456440	chr6	14391462	14391521	-								Unknown
LNCA_21_P0010320	2.53737	A	5.13638	P	0.165052	0	lncRNA	TCONS_00029275			NA		XLOC_014057					BROAD Institute lincRNA (XLOC_014057), lincRNA [TCONS_00029275]	chr21:34402833-34402774	hs|21q22.11	Agilent_HUMAN_G3V2	TCONS_00029275	TCONS_00029275	chr21	34402774	34402833	-								Unknown
LNCA_21_P0005888	1.59241	A	4.18388	P	0.165916	0	lncRNA	TCONS_00015143			NA		XLOC_007188					BROAD Institute lincRNA (XLOC_007188), lincRNA [TCONS_00015143]	chr8:118421466-118421407	hs|8q24.11	Agilent_HUMAN_G3V2	TCONS_00015143	TCONS_00015143	chr8	118421407	118421466	-								Unknown
LNCA_21_P0002954	1.57468	A	4.15699	P	0.166974	0	lncRNA	XR_110051	XR_110051	XR_110051	NA	Hs.180744	LOC100506319	uncharacterized LOC100506319		THC2667940		PREDICTED: Homo sapiens hypothetical LOC100506319 (LOC100506319), miscRNA [XR_110051]	chr3:44470898-44470957	hs|3p21.31	Agilent_HUMAN_G3V2	XR_110051	XR_110051	chr3	44470898	44470957	+								Unknown
LNCA_21_P0002624	2.11968	A	4.68129	P	0.169386	0	lncRNA	TCONS_00004986			NA		XLOC_001823					BROAD Institute lincRNA (XLOC_001823), lincRNA [TCONS_00004986]	chr2:207791035-207791094	hs|2q33.3	Agilent_HUMAN_G3V2	TCONS_00004986	TCONS_00004986	chr2	207791035	207791094	+								Unknown
LNCA_21_P0008612	1.53011	A	4.08829	P	0.16979	0	lncRNA	TCONS_00023352			NA		XLOC_011213					BROAD Institute lincRNA (XLOC_011213), lincRNA [TCONS_00023352]	chr15:38286939-38286998	hs|15q14	Agilent_HUMAN_G3V2	TCONS_00023352	TCONS_00023352	chr15	38286939	38286998	+								Unknown
LNCA_19_P00806702	1.67828	A	4.14867	P	0.180442	0	lncRNA	TCONS_00017518			NA		XLOC_008186					BROAD Institute lincRNA (XLOC_008186), lincRNA [TCONS_00017518]	chrX:73167208-73167149	hs|Xq13.2	Agilent_HUMAN_G3V2	TCONS_00017518	TCONS_00017518	chrX	73167149	73167208	-								Unknown
LNCA_21_P0014819	1.64902	A	4.10749	P	0.18194	0	lncRNA	XR_132659	XR_132659	XR_132659	NA		LOC100653001	uncharacterized LOC100653001				PREDICTED: Homo sapiens hypothetical LOC100653001 (LOC100653001), miscRNA [XR_132659]	chr19:54385720-54385661	hs|19q13.42	Agilent_HUMAN_G3V2	XR_132659	XR_132659	chr19	54385661	54385720	-								Unknown
LNCA_21_P0003679	1.49379	A	3.9313	P	0.184602	0	lncRNA	TCONS_00008336			NA		XLOC_003786					BROAD Institute lincRNA (XLOC_003786), lincRNA [TCONS_00008336]	chr4:175101513-175101572	hs|4q34.1	Agilent_HUMAN_G3V2	TCONS_00008336	TCONS_00008336	chr4	175101513	175101572	+								Unknown
CUST_39803_PI429285431	4.15686	P	6.57438	P	0.187177	0	lncRNA	40712-1_{1..2884}	n406203|NR_003664|lncRNA|Homosapiens||RefGeneNoncode|NR_003664||4.1500300|-0.2450678		NA										NONCODERv3	NONCODERv3,ncbi,	>n406203|NR_003664|lncRNA|Homosapiens||RefGeneNoncode|NR_003664||4.1500300|-0.2450678	chr7	72490259	72493142	-								inter
LNCA_21_P0008993	1.74382	A	4.15043	P	0.1886	0	lncRNA	TCONS_00024503			NA		XLOC_011822					BROAD Institute lincRNA (XLOC_011822), lincRNA [TCONS_00024503]	chr16:87615704-87615763	hs|16q24.2	Agilent_HUMAN_G3V2	TCONS_00024503	TCONS_00024503	chr16	87615704	87615763	+								Unknown
LNCA_21_P0006700	1.51225	A	3.91388	P	0.189251	0	lncRNA	ENST00000424701			NA		XLOC_008603		ENST00000424701	THC2663068		BROAD Institute lincRNA (XLOC_008603), lincRNA [TCONS_00017864]	chr10:107917828-107917887	hs|10q25.1	Agilent_HUMAN_G3V2	ENST00000424701	ENST00000424701	chr10	107917828	107917887	+								Unknown
LNCA_21_P0004595	1.49186	A	3.8676	P	0.192678	0	lncRNA	BC033330		BC033330	NA	Hs.551772	XLOC_005212					BROAD Institute lincRNA (XLOC_005212), lincRNA [TCONS_00011164]	chr6:26574274-26574333	hs|6p22.2	Agilent_HUMAN_G3V2	BC033330	BC033330	chr6	26574274	26574333	+								Unknown
LNCA_21_P0007530	1.72489	A	4.07749	P	0.195793	0	lncRNA	TCONS_00020350			NA		XLOC_009681					BROAD Institute lincRNA (XLOC_009681), lincRNA [TCONS_00020350]	chr12:19706828-19706887	hs|12p12.3	Agilent_HUMAN_G3V2	TCONS_00020350	TCONS_00020350	chr12	19706828	19706887	+								Unknown
LNCA_21_P0001659	2.25034	A	4.59626	P	0.196702	0	lncRNA	TCONS_00001924			NA		XLOC_000027					BROAD Institute lincRNA (XLOC_000027), lincRNA [TCONS_00001924]	chr1:2734262-2734321	hs|1p36.32	Agilent_HUMAN_G3V2	TCONS_00001924	TCONS_00001924	chr1	2734262	2734321	+								Unknown
LNCA_21_P0001644	1.46886	A	3.79497	P	0.199422	0	lncRNA	TCONS_00001882			NA		XLOC_001265					BROAD Institute lincRNA (XLOC_001265), lincRNA [TCONS_00001882]	chr1:235088032-235087973	hs|1q42.3	Agilent_HUMAN_G3V2	TCONS_00001882	TCONS_00001882	chr1	235087973	235088032	-								Unknown
CUST_37033_PI429285431	3.12523	A	5.44982	P	0.199631	0	lncRNA	38171-1_{1..1002}	n345488|NULL|lincRNA|Homosapiens|HumanlincRNA|ScriptureReconstructionLincRNAsByLuo[unpublished]|linc_luo_1037|NULL|-1.2820500|-0.1945780		NA										NONCODERv3	NONCODERv3,	>n345488|NULL|lincRNA|Homosapiens|HumanlincRNA|ScriptureReconstructionLincRNAsByLuo[unpublished]|linc_luo_1037|NULL|-1.2820500|-0.1945780	chr1	229131425	229132426	-								inter
LNCA_21_P0009149	1.66627	A	3.98728	P	0.200127	0	lncRNA	BX647864		BX647864	NA	Hs.639899	XLOC_012296			THC2607418		BROAD Institute lincRNA (XLOC_012296), lincRNA [TCONS_00025127]	chr17:68063998-68064057	hs|17q24.3	Agilent_HUMAN_G3V2	BX647864	BX647864	chr17	68063998	68064057	+								Unknown
LNCA_21_P0012175	3.36267	A	5.68141	P	0.200442	0	lncRNA	TCONS_l2_00017027			NA		XLOC_l2_009050					BROAD Institute lincRNA (XLOC_l2_009050), lincRNA [TCONS_l2_00017027]	chr21:35697572-35697631	hs|21q22.11	Agilent_HUMAN_G3V2	TCONS_l2_00017027	TCONS_l2_00017027	chr21	35697572	35697631	+								Unknown
LNCA_21_P0008144	1.51712	A	3.82843	P	0.201478	0	lncRNA	TCONS_00021973			NA		XLOC_010574					BROAD Institute lincRNA (XLOC_010574), lincRNA [TCONS_00021973]	chr13:39783824-39783765	hs|13q13.3	Agilent_HUMAN_G3V2	TCONS_00021973	TCONS_00021973	chr13	39783765	39783824	-								Unknown
CUST_27753_PI429285431	2.5587	A	4.85547	P	0.203518	0	lncRNA	29334-2_{3001..3544}	n324969|NULL|mRNAlikelncRNA|Homosapiens|vegalncRNA|GENCODE|OTTHUMT00000079620|http://vega.sanger.ac.uk/Homo_sapiens/Transcript/Summary?db=core;t=OTTHUMT00000079620|-0.9013680|-0.2216864		NA										NONCODERv3	NONCODERv3,	>n324969|NULL|mRNAlikelncRNA|Homosapiens|vegalncRNA|GENCODE|OTTHUMT00000079620|http://vega.sanger.ac.uk/Homo_sapiens/Transcript/Summary?db=core;t=OTTHUMT00000079620|-0.9013680|-0.2216864	chr20	46425099	46425642	+					SULF2	hg19_refFlat_ADARB1:range=chr21:46591572-466454705'pad=0,hg19_refFlat_ADARB1:range=chr21:46591572-466454705'pad=0 3'pad=0 strand=+ repeatMasking=none,-61.20;hg19_refFlat_REL:range=chr2:61108976-611496705'pad=0,hg19_refFlat_REL:range=chr2:61108976-611496705'pad=0 3'pad=0 strand=+ repeatMasking=none,-88.00;hg19_refFlat_RPP30:range=chr10:92631744-926630195'pad=0,hg19_refFlat_RPP30:range=chr10:926317…		inter
CUST_319_PI429201921	1.78898	A	4.08017	P	0.204307	0	lncRNA	214-3_{6001..7568}	TC02004868.hg.1	TCONS_l2_00016116-XLOC_l2_008483 // Broad TUCP // linc-IQCA1-1 chr2:-:237957241-237964810 // chr2 // 100 // 100 // 0 // --- // 0	NA								chr2:-:237957241-237964810		Affy_HUMAN_HTA2.0	TCONS_l2_00016116-XLOC_l2_008483	linc-IQCA1-1	chr2	237957241	237964810	-					CYP4Z1		chr1:47552325-47583992	Unknown
LNCA_21_P0007798	3.37409	A	5.61282	P	0.211872	0	lncRNA	TCONS_00020992			NA		XLOC_010257					BROAD Institute lincRNA (XLOC_010257), lincRNA [TCONS_00020992]	chr12:128571167-128571108	hs|12q24.32	Agilent_HUMAN_G3V2	TCONS_00020992	TCONS_00020992	chr12	128571108	128571167	-								Unknown
CUST_39625_PI429285431	2.87776	A	5.10982	P	0.212854	0	lncRNA	40564-1_{1..1447}	n387742|NULL|lncRNA|Homosapiens||UCSCGeneNoncode|uc011mob.1||3.7619100|-0.2168402		NA										NONCODERv3	NONCODERv3,ncbi,	>n387742|NULL|lncRNA|Homosapiens||UCSCGeneNoncode|uc011mob.1||3.7619100|-0.2168402	chrX	52651984	52653430	+								inter
LNCA_21_P0007180	2.09118	A	4.25525	P	0.223126	0	lncRNA	ENST00000532242			NA		XLOC_009074		ENST00000532242			BROAD Institute lincRNA (XLOC_009074), lincRNA [TCONS_00019243]	chr11:15725980-15726755	hs|11p15.2	Agilent_HUMAN_G3V2	ENST00000532242	ENST00000532242	chr11	15725980	15726755	+								Unknown
CUST_47638_PI429285431	3.01598	A	5.16908	P	0.224828	0	lncRNA	51627-1_{1..3000}	gi|258547132|ref|NR_028443.1| Homo sapiens SLC25A5 antisense RNA 1 (SLC25A5-AS1), non-coding RNA		NA										ncbi	lncipedia2.1,NONCODERv3,ncbi,	>gi|258547132|ref|NR_028443.1| Homo sapiens SLC25A5 antisense RNA 1 (SLC25A5-AS1), non-coding RNA	ChrX	118599996	118602995	-	100303728	NR_028443.1				hg19_refFlat_SLC25A6:range=chrY:1455495-14609025'pad=0,hg19_refFlat_SLC25A6:range=chrY:1455495-14609025'pad=0 3'pad=0 strand=- repeatMasking=none,-78.60;hg19_refFlat_SLC25A5:range=chrX:118602479-1186050215'pad=0,hg19_refFlat_SLC25A5:range=chrX:118602479-1186050215'pad=0 3'pad=0 strand=+ repeatMasking=none,-95.80;hg19_refFlat_SLC25A31:range=chr4:128651701-1286947295'pad=0,hg19_refFlat_SLC25A31:ran…		inter
LNCA_21_P0004522	2.35773	A	4.48263	P	0.229266	0	lncRNA	TCONS_00010754			NA		XLOC_004490					BROAD Institute lincRNA (XLOC_004490), lincRNA [TCONS_00010754]	chr5:99744667-99744726	hs|5q21.1	Agilent_HUMAN_G3V2	TCONS_00010754	TCONS_00010754	chr5	99744667	99744726	+								Unknown
CUST_42264_PI429285431	4.09283	P	6.21173	P	0.230223	0	lncRNA	44739-1_{1..150}	ENST00000365096 ncrna:rRNA chromosome:GRCh37:19:24187160:24187309:-1 gene:ENSG00000201966 gene_biotype:rRNA transcript_biotype:rRNA		NA										ensembl.GRCh37.72	ensembl.GRCh37.72,	>ENST00000365096 ncrna:rRNA chromosome:GRCh37:19:24187160:24187309:-1 gene:ENSG00000201966 gene_biotype:rRNA transcript_biotype:rRNA	chr19	24187160	24187309	-	ENSG00000201966	ENST00000365096						inter
CUST_9649_PI429285431	1.50987	A	3.6075	P	0.233642	0	lncRNA	11167-1_{1..226}	lnc-AL137145.1-1:1		NA										lncipedia2.1	lncipedia2.1,NONCODERv3,UCSC,	>lnc-AL137145.1-1:1	chr10	6373173	6373398	+	lnc-AL137145.1-1	lnc-AL137145.1-1:1	XLOC_008367	linc-ITIH2-13				inter
LNCA_21_P0009637	2.53897	A	4.63175	P	0.234429	0	lncRNA	TCONS_00026734			NA		XLOC_012879					BROAD Institute lincRNA (XLOC_012879), lincRNA [TCONS_00026734]	chr18:71045673-71045614	hs|18q22.3	Agilent_HUMAN_G3V2	TCONS_00026734	TCONS_00026734	chr18	71045614	71045673	-								Unknown
LNCA_21_P0002694	2.02228	A	4.09353	P	0.237954	0	lncRNA	TCONS_00005365			NA		XLOC_002552					BROAD Institute lincRNA (XLOC_002552), lincRNA [TCONS_00005365]	chr2:242492158-242492099	hs|2q37.3	Agilent_HUMAN_G3V2	TCONS_00005365	TCONS_00005365	chr2	242492099	242492158	-								Unknown
LNCA_21_P0011066	1.88986	A	3.9607	P	0.238021	0	lncRNA	TCONS_l2_00005930			NA		XLOC_l2_003178					BROAD Institute lincRNA (XLOC_l2_003178), lincRNA [TCONS_l2_00005930]	chr12:120383321-120391568	hs|12q24.23	Agilent_HUMAN_G3V2	TCONS_l2_00005930	TCONS_l2_00005930	chr12	120383321	120391568	+								Unknown
LNCA_21_P0001905	2.26168	A	4.3238	P	0.239463	0	lncRNA	TCONS_00002980			NA		XLOC_001627					BROAD Institute lincRNA (XLOC_001627), lincRNA [TCONS_00002980]	chr2:113402873-113402932	hs|2q13	Agilent_HUMAN_G3V2	TCONS_00002980	TCONS_00002980	chr2	113402873	113402932	+								Unknown
CUST_17819_PI429285431	1.62831	A	3.68913	P	0.239681	0	lncRNA	19555-1_{1..1212}	lnc-GATAD1-1:1		NA										lncipedia2.1	lncipedia2.1,NONCODERv3,UCSC,	>lnc-GATAD1-1:1	chr7	92075651	92076862	+	lnc-GATAD1-1	lnc-GATAD1-1:1	XLOC_006169	linc-GATAD1	GATAD1	hg19_refFlat_SEPP1:range=chr5:42800822-428108695'pad=0,hg19_refFlat_SEPP1:range=chr5:42800822-428108695'pad=0 3'pad=0 strand=- repeatMasking=none,-84.60;hg19_refFlat_PKP2:range=chr12:32945358-330496655'pad=0,hg19_refFlat_PKP2:range=chr12:32945358-330496655'pad=0 3'pad=0 strand=- repeatMasking=none,-87.30;hg19_refFlat_FBLIM1:range=chr1:16091479-161015265'pad=0,hg19_refFlat_FBLIM1:range=chr1:160914…		inter
CUST_38866_PI429285431	2.06082	A	4.11828	P	0.240239	0	lncRNA	39856-1_{1..706}	n384747|NULL|lncRNA|Homosapiens||UCSCGeneNoncode|uc003llr.1||-1.2374300|-0.2586919		NA										NONCODERv3	NONCODERv3,	>n384747|NULL|lncRNA|Homosapiens||UCSCGeneNoncode|uc003llr.1||-1.2374300|-0.2586919	chr5	141254323	141255028	+					PCDH1		chr5:141244323-141257944	inner
LNCA_21_P0008072	10.1101	P	12.1309	P	0.246411	0	lncRNA	TCONS_00021811			NA		XLOC_010411					BROAD Institute lincRNA (XLOC_010411), lincRNA [TCONS_00021811]	chr13:64208452-64209640	hs|13q21.31	Agilent_HUMAN_G3V2	TCONS_00021811	TCONS_00021811	chr13	64208452	64209640	+								Unknown
LNCA_21_P0009294	1.95046	A	3.94117	P	0.251615	0	lncRNA	TCONS_00025553			NA		XLOC_012379					BROAD Institute lincRNA (XLOC_012379), lincRNA [TCONS_00025553]	chr17:7607358-7607299	hs|17p13.1	Agilent_HUMAN_G3V2	TCONS_00025553	TCONS_00025553	chr17	7607299	7607358	-								Unknown
CUST_41589_PI429285431	1.5553	A	3.53227	P	0.254022	0	lncRNA	42919-1_{1..78}	ENST00000578045 ncrna:miRNA chromosome:GRCh37:1:10027439:10027516:1 gene:ENSG00000265521 gene_biotype:miRNA transcript_biotype:miRNA		NA										ensembl.GRCh37.72	ensembl.GRCh37.72,	>ENST00000578045 ncrna:miRNA chromosome:GRCh37:1:10027439:10027516:1 gene:ENSG00000265521 gene_biotype:miRNA transcript_biotype:miRNA	chr1	10027439	10027516	+	ENSG00000265521	ENST00000578045			NMNAT1		chr1:10017439-10037516	inner
LNCA_21_P0002842	2.28267	A	4.24207	P	0.257135	0	lncRNA	ENST00000430018	XR_110043	XR_110043	NA		XLOC_003065		ENST00000430018	THC2651526		PREDICTED: Homo sapiens hypothetical LOC100505877, transcript variant 1 (LOC100505877), miscRNA [XR_110043]	chr3:23236654-23236595	hs|3p24.3	Agilent_HUMAN_G3V2	ENST00000430018	ENST00000430018	chr3	23236595	23236654	-								Unknown
LNCA_21_P0014177	2.32607	A	4.27442	P	0.259112	0	lncRNA	XR_108722	XR_108722	XR_108722	NA		LOC100505500	uncharacterized LOC100505500				PREDICTED: Homo sapiens hypothetical LOC100505500, transcript variant 1 (LOC100505500), miscRNA [XR_108722]	chr7:648080-648139	hs|7p22.3	Agilent_HUMAN_G3V2	XR_108722	XR_108722	chr7	648080	648139	+								Unknown
CUST_10524_PI429285431	3.50061	A	5.44754	P	0.259368	0	lncRNA	12052-1_{1..925}	lnc-KLRB1-1:1		NA										lncipedia2.1	lncipedia2.1,NONCODERv3,UCSC,	>lnc-KLRB1-1:1	chr12	9800437	9801361	-	lnc-KLRB1-1	lnc-KLRB1-1:1	XLOC_010012	linc-KLRB1				inter
CUST_49343_PI429285431	4.1495	P	6.07005	P	0.264154	0	lncRNA	53156-1_{1..2528}	hg19_lincRNAsTranscripts_TCONS_l2_00022961 range=chr5:74364010-74439962 5'pad=0 3'pad=0 strand=- repeatMasking=none		NA										UCSC	UCSC,	>hg19_lincRNAsTranscripts_TCONS_l2_00022961 range=chr5:74364010-74439962 5'pad=0 3'pad=0 strand=- repeatMasking=none	chr5	74364010	74366537	-					ANKRD31		chr5:74364122-74449962	inner
LNCA_21_P0008867	2.29477	A	4.21267	P	0.264639	0	lncRNA	TCONS_00024207			NA		XLOC_011590					BROAD Institute lincRNA (XLOC_011590), lincRNA [TCONS_00024207]	chr15:95127251-95127192	hs|15q26.2	Agilent_HUMAN_G3V2	TCONS_00024207	TCONS_00024207	chr15	95127192	95127251	-								Unknown
LNCA_21_P0002265	4.42154	P	6.32335	P	0.267607	0	lncRNA	TCONS_00004866			NA		XLOC_001608					BROAD Institute lincRNA (XLOC_001608), lincRNA [TCONS_00004866]	chr2:105721821-105721880	hs|2q12.1	Agilent_HUMAN_G3V2	TCONS_00004866	TCONS_00004866	chr2	105721821	105721880	+								Unknown
LNCA_21_P0014720	3.27842	A	5.15517	P	0.272296	0	lncRNA	XR_112629	XR_112629	XR_112629	NA	Hs.397553	LOC100508631	uncharacterized LOC100508631		THC2608522		PREDICTED: Homo sapiens hypothetical LOC100508631 (LOC100508631), miscRNA [XR_112629]	chr4:37022269-37022328	hs|4p14	Agilent_HUMAN_G3V2	XR_112629	XR_112629	chr4	37022269	37022328	+								Unknown
LNCA_21_P0014886	2.1392	A	4.01019	P	0.273385	0	lncRNA	XR_132804	XR_132804	XR_132804	NA		LOC100652837	uncharacterized LOC100652837	ENST00000373604			PREDICTED: Homo sapiens hypothetical LOC100652837, transcript variant 2 (LOC100652837), miscRNA [XR_132804]	chr1:32670466-32670407	hs|1p35.1	Agilent_HUMAN_G3V2	XR_132804	XR_132804	chr1	32670407	32670466	-								Unknown
CUST_3188_PI429285431	3.50693	A	5.36504	P	0.275837	0	lncRNA	3168-1_{1..1094}	transcript_id "ENST00000603284.1" | genecode_v17		NA										gencode_v17	gencode_v17,ensembl.GRCh37.72,	>transcript_id "ENST00000603284.1" | genecode_v17	chr8	77316233	77317326	+	ENSG00000270866.1	ENST00000603284.1	RP11-706J10.2	RP11-706J10.2-001				inter
LNCA_21_P0011723	6.71748	P	8.57121	P	0.276676	0	lncRNA	TCONS_l2_00012888			NA		XLOC_l2_006937					BROAD Institute lincRNA (XLOC_l2_006937), lincRNA [TCONS_l2_00012888]	chr19:15937955-15937896	hs|19p13.12	Agilent_HUMAN_G3V2	TCONS_l2_00012888	TCONS_l2_00012888	chr19	15937896	15937955	-								Unknown
LNCA_21_P0014499	4.4427	P	6.26833	P	0.282118	0	lncRNA	XR_110106	XR_110106	XR_110106	NA		SACS-AS1	SACS antisense RNA 1 (non-protein coding)				PREDICTED: Homo sapiens SACS antisense RNA 1 (non-protein coding) (SACS-AS1), miscRNA [XR_110106]	chr13:24002926-24002985	hs|13q12.12	Agilent_HUMAN_G3V2	XR_110106	XR_110106	chr13	24002926	24002985	+								Unknown
LNCA_21_P0003768	2.51877	A	4.33612	P	0.283741	0	lncRNA	TCONS_00008570			NA		XLOC_004065					BROAD Institute lincRNA (XLOC_004065), lincRNA [TCONS_00008570]	chr4:127149848-127149789	hs|4q28.1	Agilent_HUMAN_G3V2	TCONS_00008570	TCONS_00008570	chr4	127149789	127149848	-								Unknown
LNCA_19_P00318059	2.49557	A	4.30438	P	0.285426	0	lncRNA	TCONS_l2_00025239			NA		XLOC_l2_012721					BROAD Institute lincRNA (XLOC_l2_012721), lincRNA [TCONS_l2_00025239]	chr6:132228611-132228670	hs|6q23.2	Agilent_HUMAN_G3V2	TCONS_l2_00025239	TCONS_l2_00025239	chr6	132228611	132228670	+								Unknown
CUST_42259_PI429285431	10.3077	P	12.0979	P	0.289115	0	lncRNA	44689-1_{1..152}	ENST00000365304 ncrna:rRNA chromosome:GRCh37:2:133010727:133010878:-1 gene:ENSG00000202174 gene_biotype:rRNA transcript_biotype:rRNA		NA										ensembl.GRCh37.72	ensembl.GRCh37.72,	>ENST00000365304 ncrna:rRNA chromosome:GRCh37:2:133010727:133010878:-1 gene:ENSG00000202174 gene_biotype:rRNA transcript_biotype:rRNA	chr2	133010727	133010878	-	ENSG00000202174	ENST00000365304						inter
CUST_51791_PI429285431	6.54501	P	8.322	P	0.291791	0	lncRNA	55340-1_{1..361}	hg19_lincRNAsTranscripts_TCONS_l2_00012888 range=chr19:15937891-15947556 5'pad=0 3'pad=0 strand=- repeatMasking=none		NA										UCSC	UCSC,	>hg19_lincRNAsTranscripts_TCONS_l2_00012888 range=chr19:15937891-15947556 5'pad=0 3'pad=0 strand=- repeatMasking=none	chr19	15937891	15938251	-								inter
LNCA_21_P0009220	2.20226	A	3.97702	P	0.292242	0	lncRNA	TCONS_00025308			NA		XLOC_012111					BROAD Institute lincRNA (XLOC_012111), lincRNA [TCONS_00025308]	chr17:10751551-10751610	hs|17p12	Agilent_HUMAN_G3V2	TCONS_00025308	TCONS_00025308	chr17	10751551	10751610	+								Unknown
LNCA_21_P0005050	2.2705	A	4.04223	P	0.292857	0	lncRNA	THC2745380			NA		XLOC_005807			THC2745380		BROAD Institute lincRNA (XLOC_005807), lincRNA [TCONS_00012251]	chr6:112713691-112713632	hs|6q21	Agilent_HUMAN_G3V2	THC2745380	THC2745380	chr6	112713632	112713691	-								Unknown
CUST_5989_PI429285431	2.9517	A	4.71181	P	0.295225	0	lncRNA	5916-1_{1..3000}	transcript_id "ENST00000591283.1" | genecode_v17		NA										gencode_v17	gencode_v17,lncipedia2.1,NONCODERv3,ensembl.GRCh37.72,	>transcript_id "ENST00000591283.1" | genecode_v17	chr17	75554224	75557223	+	ENSG00000267506.1	ENST00000591283.1	RP11-13K12.1	RP11-13K12.1-002	LOC100652922		chr17:75548387-75550976	inter
CUST_6351_PI429285431	6.62168	P	8.33541	P	0.30487	0	lncRNA	6275-1_{1..441}	transcript_id "ENST00000589310.1" | genecode_v17		NA										gencode_v17	gencode_v17,ensembl.GRCh37.72,	>transcript_id "ENST00000589310.1" | genecode_v17	chr19	15937855	15938295	-	ENSG00000267308.1	ENST00000589310.1	AC004510.3	AC004510.3-001				inter
LNCA_21_P0005488	2.29314	A	4.00575	P	0.305108	0	lncRNA	TCONS_00013775			NA		XLOC_006407					BROAD Institute lincRNA (XLOC_006407), lincRNA [TCONS_00013775]	chr7:35411971-35411912	hs|7p14.2	Agilent_HUMAN_G3V2	TCONS_00013775	TCONS_00013775	chr7	35411912	35411971	-								Unknown
LNCA_21_P0008156	3.09879	A	4.79639	P	0.308298	0	lncRNA	TCONS_00021991			NA		XLOC_010591					BROAD Institute lincRNA (XLOC_010591), lincRNA [TCONS_00021991]	chr13:45902852-45902793	hs|13q14.13	Agilent_HUMAN_G3V2	TCONS_00021991	TCONS_00021991	chr13	45902793	45902852	-								Unknown
CUST_33711_PI429285431	2.68007	A	4.36354	P	0.311332	0	lncRNA	35271-1_{1..2697}	n340489|D83597|mRNAlikelncRNA|Homosapiens|HumanlncRNA|JounralRNA|2950|NULL|4.6501800|-0.2909520		NA										NONCODERv3	NONCODERv3,	>n340489|D83597|mRNAlikelncRNA|Homosapiens|HumanlncRNA|JounralRNA|2950|NULL|4.6501800|-0.2909520	chr5	66478115	66480811	-					CD180		chr5:66478103-66492617	inner
CUST_22516_PI429285431	2.24135	A	3.92124	P	0.312106	0	lncRNA	24103-1_{1..793}	lnc-CLEC3A-3:1		NA										lncipedia2.1	lncipedia2.1,ensembl.GRCh37.72,	>lnc-CLEC3A-3:1	chr16	79038046	79038838	+	lnc-CLEC3A-3	lnc-CLEC3A-3:1	ENSG00000261537.1	RP11-319G9.5	WWOX		chr16:79028046-79048627	inner
CUST_45346_PI429285431	2.73209	A	4.40908	P	0.312735	0	lncRNA	49783-2_{3001..4723}	gi|154816179|ref|NR_003670.1| Homo sapiens keratinocyte growth factor-like protein 2 (KGFLP2), non-coding RNA		NA										ncbi	gencode_v17,lncipedia2.1,NONCODERv3,ensembl.GRCh37.72,ncbi,	>gi|154816179|ref|NR_003670.1| Homo sapiens keratinocyte growth factor-like protein 2 (KGFLP2), non-coding RNA	Chr9	41961802	41963524	-	654466	NR_003670.1						inter
CUST_33780_PI429285431	3.03459	A	4.70823	P	0.313462	0	lncRNA	35333-1_{1..2053}	n340566|BC042169|mRNAlikelncRNA|Homosapiens|HumanlncRNA|JounralRNA|3028|NULL|-1.2295200|-0.1862769		NA										NONCODERv3	lncipedia2.1,NONCODERv3,ncbi,	>n340566|BC042169|mRNAlikelncRNA|Homosapiens|HumanlncRNA|JounralRNA|3028|NULL|-1.2295200|-0.1862769	chr5	98105321	98107373	-					RGMB		chr5:98095321-98118788	inter
LNCA_21_P0002333	2.74196	A	4.41485	P	0.313625	0	lncRNA	TCONS_00003973			NA		XLOC_001787					BROAD Institute lincRNA (XLOC_001787), lincRNA [TCONS_00003973]	chr2:192500385-192502078	hs|2q32.3	Agilent_HUMAN_G3V2	TCONS_00003973	TCONS_00003973	chr2	192500385	192502078	+								Unknown
LNCA_21_P0014147	6.45243	P	8.11703	P	0.315431	0	lncRNA	XR_108598	XR_108598	XR_108598	NA	Hs.519298	LOC100287592	uncharacterized LOC100287592	ENST00000506534	THC2616760		PREDICTED: Homo sapiens hypothetical LOC100287592 (LOC100287592), miscRNA [XR_108598]	chr5:50265110-50265051	hs|5q11.1	Agilent_HUMAN_G3V2	XR_108598	XR_108598	chr5	50265051	50265110	-								Unknown
CUST_23497_PI429285431	3.24981	A	4.91436	P	0.315442	0	lncRNA	25064-1_{1..1120}	lnc-IDS-1:1		NA										lncipedia2.1	lncipedia2.1,	>lnc-IDS-1:1	chrX	148622240	148623359	-	lnc-IDS-1	lnc-IDS-1:1	ENSG00000241769.2	AF011889.4	CXorf40A		chrX:148622519-148632086	inter
LNCA_21_P0010211	2.2774	A	3.92489	P	0.319197	0	lncRNA	XR_109690	XR_109690	XR_109690	NA		LOC100505974	uncharacterized LOC100505974		THC2604008		PREDICTED: Homo sapiens hypothetical LOC100505974 (LOC100505974), miscRNA [XR_109690]	chr21:44778086-44778027	hs|21q22.3	Agilent_HUMAN_G3V2	XR_109690	XR_109690	chr21	44778027	44778086	-								Unknown
LNCA_21_P0009613	3.38788	A	5.03323	P	0.319671	0	lncRNA	TCONS_00026641			NA		XLOC_012720					BROAD Institute lincRNA (XLOC_012720), lincRNA [TCONS_00026641]	chr18:72880472-72880531	hs|18q22.3	Agilent_HUMAN_G3V2	TCONS_00026641	TCONS_00026641	chr18	72880472	72880531	+								Unknown
LNCA_21_P0011489	4.02763	P	5.6662	P	0.321176	0	lncRNA	TCONS_l2_00010286			NA		XLOC_l2_005553					BROAD Institute lincRNA (XLOC_l2_005553), lincRNA [TCONS_l2_00010286]	chr16:75538584-75538525	hs|16q23.1	Agilent_HUMAN_G3V2	TCONS_l2_00010286	TCONS_l2_00010286	chr16	75538525	75538584	-								Unknown
CUST_23680_PI429285431	4.67113	P	6.30875	P	0.321386	0	lncRNA	25245-1_{1..1067}	lnc-CTNNA1-2:4		NA										lncipedia2.1	lncipedia2.1,	>lnc-CTNNA1-2:4	chr5	138357520	138358586	+	lnc-CTNNA1-2	lnc-CTNNA1-2:4	ENSG00000249593.2	CTB-46B19.2	SIL1	hg19_refFlat_SIL1:range=chr5:138282806-1384635325'pad=0,hg19_refFlat_SIL1:range=chr5:138282806-1384635325'pad=0 3'pad=0 strand=- repeatMasking=none,-89.40chr5:138347520-138368297		inner
LNCA_21_P0004147	2.83249	A	4.46097	P	0.323429	0	lncRNA	TCONS_00009709			NA		XLOC_004896					BROAD Institute lincRNA (XLOC_004896), lincRNA [TCONS_00009709]	chr5:77638753-77638694	hs|5q14.1	Agilent_HUMAN_G3V2	TCONS_00009709	TCONS_00009709	chr5	77638694	77638753	-								Unknown
LNCA_21_P0010115	4.69181	P	6.31609	P	0.324372	0	lncRNA	TCONS_00028641			NA		XLOC_013690					BROAD Institute lincRNA (XLOC_013690), lincRNA [TCONS_00028641]	chr20:23168531-23168472	hs|20p11.21	Agilent_HUMAN_G3V2	TCONS_00028641	TCONS_00028641	chr20	23168472	23168531	-								Unknown
CUST_11111_PI429285431	2.50119	A	4.12086	P	0.32541	0	lncRNA	12668-1_{1..305}	lnc-RPS6KA3-2:1		NA										lncipedia2.1	lncipedia2.1,NONCODERv3,UCSC,	>lnc-RPS6KA3-2:1	chrX	20971624	20971928	-	lnc-RPS6KA3-2	lnc-RPS6KA3-2:1	XLOC_008128	linc-RPS6KA3-2		hg19_refFlat_C1orf86:range=chr1:2124297-21261885'pad=0,hg19_refFlat_C1orf86:range=chr1:2124297-21261885'pad=0 3'pad=0 strand=- repeatMasking=none,-82.10;hg19_refFlat_TCF4:range=chr18:52895456-533031285'pad=0,hg19_refFlat_TCF4:range=chr18:52895456-533031285'pad=0 3'pad=0 strand=- repeatMasking=none,-84.10;hg19_refFlat_CYB561D1:range=chr1:110036762-1100384895'pad=0,hg19_refFlat_CYB561D1:range=chr1:…		inter
CUST_33412_PI429285431	2.77575	A	4.39251	P	0.326065	0	lncRNA	34992-1_{1..1511}	n340140|CR625922|mRNAlikelncRNA|Homosapiens|HumanlncRNA|JounralRNA|2600|NULL|-0.7912860|-0.1977866		NA										NONCODERv3	NONCODERv3,	>n340140|CR625922|mRNAlikelncRNA|Homosapiens|HumanlncRNA|JounralRNA|2600|NULL|-0.7912860|-0.1977866	chr10	109673554	109675064	-					LOC100128304		chr10:109673555-109675061	inter
CUST_135_PI429285431	2.44674	A	4.06311	P	0.326153	0	lncRNA	127-1_{1..2226}	transcript_id "ENST00000321399.3" | genecode_v17		NA										gencode_v17	gencode_v17,lncipedia2.1,NONCODERv3,ensembl.GRCh37.72,	>transcript_id "ENST00000321399.3" | genecode_v17	chr1	2976179	2978404	-	ENSG00000177133.5	ENST00000321399.3	RP1-163G9.1	RP1-163G9.1-001	PRDM16		chr1:2985742-2990350	inter
LNCA_21_P0010342	7.34422	P	8.94263	P	0.330242	0	lncRNA	TCONS_00029362			NA		XLOC_014156					BROAD Institute lincRNA (XLOC_014156), lincRNA [TCONS_00029362]	chr22:20188487-20188546	hs|22q11.21	Agilent_HUMAN_G3V2	TCONS_00029362	TCONS_00029362	chr22	20188487	20188546	+								Unknown
CUST_28081_PI429285431	2.52891	A	4.12296	P	0.33124	0	lncRNA	29701-1_{1..482}	n325350|NULL|mRNAlikelncRNA|Homosapiens|vegalncRNA|GENCODE|OTTHUMT00000325400|http://vega.sanger.ac.uk/Homo_sapiens/Transcript/Summary?db=core;t=OTTHUMT00000325400|-1.0138000|-0.5117047		NA										NONCODERv3	NONCODERv3,	>n325350|NULL|mRNAlikelncRNA|Homosapiens|vegalncRNA|GENCODE|OTTHUMT00000325400|http://vega.sanger.ac.uk/Homo_sapiens/Transcript/Summary?db=core;t=OTTHUMT00000325400|-1.0138000|-0.5117047	chr2	33005697	33006178	+					TTC27	hg19_refFlat_TSFM:range=chr12:58176585-581903665'pad=0,hg19_refFlat_TSFM:range=chr12:58176585-581903665'pad=0 3'pad=0 strand=+ repeatMasking=none,-27.80;hg19_refFlat_C8orf44:range=chr8:67589944-675921895'pad=0,hg19_refFlat_C8orf44:range=chr8:67589944-675921895'pad=0 3'pad=0 strand=+ repeatMasking=none,-76.20chr2:32995697-33016976		inner
LNCA_19_P00322259	2.64651	A	4.24034	P	0.33129	0	lncRNA	XR_109498	XR_109498	XR_109498	NA	Hs.721209	LOC100506374	uncharacterized LOC100506374		THC2720183		PREDICTED: Homo sapiens hypothetical LOC100506374 (LOC100506374), miscRNA [XR_109498]	chr19:56813396-56813455	hs|19q13.43	Agilent_HUMAN_G3V2	XR_109498	XR_109498	chr19	56813396	56813455	+								Unknown
LNCA_21_P0011822	8.0121	P	9.60011	P	0.332629	0	lncRNA	ENST00000428157			NA		XLOC_l2_007449		ENST00000428157			BROAD Institute lincRNA (XLOC_l2_007449), lincRNA [TCONS_l2_00013837]	chr2:98287931-98287990	hs|2q11.2	Agilent_HUMAN_G3V2	ENST00000428157	ENST00000428157	chr2	98287931	98287990	+								Unknown
LNCA_21_P0009949	3.63281	A	5.20101	P	0.337229	0	lncRNA	XR_109653	XR_109653	XR_109653	NA	Hs.120058	LOC100505664	uncharacterized LOC100505664	ENST00000411595	THC2607717		PREDICTED: Homo sapiens hypothetical LOC100505664 (LOC100505664), miscRNA [XR_109653]	chr20:23170845-23170904	hs|20p11.21	Agilent_HUMAN_G3V2	XR_109653	XR_109653	chr20	23170845	23170904	+								Unknown
LNCA_21_P0005246	2.81426	A	4.38051	P	0.337684	0	lncRNA	TCONS_00013039			NA		XLOC_006164					BROAD Institute lincRNA (XLOC_006164), lincRNA [TCONS_00013039]	chr7:89467591-89467650	hs|7q21.13	Agilent_HUMAN_G3V2	TCONS_00013039	TCONS_00013039	chr7	89467591	89467650	+								Unknown
CUST_47146_PI429285431	10.8169	P	12.3821	P	0.337919	0	lncRNA	51227-1_{1..1668}	gi|336391145|ref|NR_038457.1| Homo sapiens N-ethylmaleimide-sensitive factor attachment protein, alpha (NAPA), transcript variant 3, non-coding RNA		NA										ncbi	NONCODERv3,ncbi,	>gi|336391145|ref|NR_038457.1| Homo sapiens N-ethylmaleimide-sensitive factor attachment protein, alpha (NAPA), transcript variant 3, non-coding RNA	Chr19	47990891	47992558	-	8775	NR_038457.1						inter
CUST_3449_PI429285431	3.62662	A	5.18737	P	0.338974	0	lncRNA	3420-1_{1..666}	transcript_id "ENST00000590903.1" | genecode_v17		NA										gencode_v17	gencode_v17,ensembl.GRCh37.72,	>transcript_id "ENST00000590903.1" | genecode_v17	chr9	84888374	84889039	+	ENSG00000228430.4	ENST00000590903.1	RP11-15B24.5	RP11-15B24.5-008				inter
CUST_41903_PI429285431	7.10713	P	8.66749	P	0.339065	0	lncRNA	43629-1_{1..80}	ENST00000577414 ncrna:miRNA chromosome:GRCh37:19:47730199:47730278:1 gene:ENSG00000265134 gene_biotype:miRNA transcript_biotype:miRNA		NA										ensembl.GRCh37.72	ensembl.GRCh37.72,	>ENST00000577414 ncrna:miRNA chromosome:GRCh37:19:47730199:47730278:1 gene:ENSG00000265134 gene_biotype:miRNA transcript_biotype:miRNA	chr19	47730199	47730278	+	ENSG00000265134	ENST00000577414			BBC3		chr19:47724079-47736023	inner
CUST_20140_PI429285431	5.21304	P	6.76953	P	0.339977	0	lncRNA	21785-1_{1..372}	lnc-ASB7-3:2		NA										lncipedia2.1	lncipedia2.1,	>lnc-ASB7-3:2	chr15	100977983	100978354	+	lnc-ASB7-3	lnc-ASB7-3:2	ENSG00000259430.1	RP11-168G16.2	CERS3		chr15:100967983-100988119	inner
LNCA_21_P0004813	4.41286	P	5.96757	P	0.340396	0	lncRNA	TCONS_00011632			NA		XLOC_005121					BROAD Institute lincRNA (XLOC_005121), lincRNA [TCONS_00011632]	chr6:693989-694048	hs|6p25.3	Agilent_HUMAN_G3V2	TCONS_00011632	TCONS_00011632	chr6	693989	694048	+								Unknown
CUST_9426_PI429285431	7.27355	P	8.81342	P	0.343915	0	lncRNA	10932-1_{1..2111}	lnc-OR10H5-2:4		NA										lncipedia2.1	gencode_v17,lncipedia2.1,NONCODERv3,ensembl.GRCh37.72,UCSC,	>lnc-OR10H5-2:4	chr19	15946028	15948138	+	lnc-OR10H5-2	lnc-OR10H5-2:4	XLOC_012981	linc-OR10H4				inter
CUST_37497_PI429285431	2.57306	A	4.10092	P	0.346792	0	lncRNA	38599-1_{1..1732}	n345962|NULL|lincRNA|Homosapiens|HumanlincRNA|ScriptureReconstructionLincRNAsByLuo[unpublished]|linc_luo_1511|NULL|-1.3472100|-0.2208038		NA										NONCODERv3	NONCODERv3,	>n345962|NULL|lincRNA|Homosapiens|HumanlincRNA|ScriptureReconstructionLincRNAsByLuo[unpublished]|linc_luo_1511|NULL|-1.3472100|-0.2208038	chr17	48128515	48130246	-					ITGA3		chr17:48133340-48141395	inter
CUST_17089_PI429285431	3.07275	A	4.59284	P	0.348663	0	lncRNA	18797-1_{1..886}	lnc-DMRTA2-2:1		NA										lncipedia2.1	lncipedia2.1,NONCODERv3,UCSC,	>lnc-DMRTA2-2:1	chr1	50745707	50746592	-	lnc-DMRTA2-2	lnc-DMRTA2-2:1	XLOC_000831	linc-AGBL4-2				inter
CUST_7471_PI429285431	2.81197	A	4.32988	P	0.349192	0	lncRNA	9113-1_{1..1945}	lnc-ZBTB48-1:1		NA										lncipedia2.1	lncipedia2.1,	>lnc-ZBTB48-1:1	chr1	6663514	6665458	+	lnc-ZBTB48-1	lnc-ZBTB48-1:1	ENSG00000250449	ENST00000505933	KLHL21	hg19_refFlat_IFT20:range=chr17:26655748-266590115'pad=0,hg19_refFlat_IFT20:range=chr17:26655748-266590115'pad=0 3'pad=0 strand=- repeatMasking=none,-38.80;hg19_refFlat_TRIM61:range=chr4:165876144-1658911545'pad=0,hg19_refFlat_TRIM61:range=chr4:165876144-1658911545'pad=0 3'pad=0 strand=- repeatMasking=none,-80.40;hg19_refFlat_FAM76A:range=chr1:28052592-280870925'pad=0,hg19_refFlat_FAM76A:range=chr…		inter
LNCA_21_P0012151	2.43991	A	3.95308	P	0.35034	0	lncRNA	AK091704		AK091704	NA	Hs.729646	LOC149773	uncharacterized LOC149773		THC2493341		BROAD Institute lincRNA (XLOC_l2_008688), lincRNA [TCONS_l2_00016803]	chr20:57099707-57099766	hs|20q13.32	Agilent_HUMAN_G3V2	AK091704	AK091704	chr20	57099707	57099766	+								Unknown
LNCA_21_P0002024	6.76723	P	8.27672	P	0.351237	0	lncRNA	ENST00000439745			NA		XLOC_002000		ENST00000439745			BROAD Institute lincRNA (XLOC_002000), lincRNA [TCONS_00003215]	chr2:16408411-16408352	hs|2p24.3	Agilent_HUMAN_G3V2	ENST00000439745	ENST00000439745	chr2	16408352	16408411	-								Unknown
LNCA_21_P0005313	2.61982	A	4.12801	P	0.351551	0	lncRNA	ENST00000413094			NA		XLOC_006489		ENST00000413094			BROAD Institute lincRNA (XLOC_006489), lincRNA [TCONS_00013190]	chr7:68652892-68652833	hs|7q11.22	Agilent_HUMAN_G3V2	ENST00000413094	ENST00000413094	chr7	68652833	68652892	-								Unknown
CUST_46946_PI429285431	4.20491	P	5.70554	P	0.353398	0	lncRNA	51054-1_{1..3000}	gi|384229059|ref|NR_047566.1| Homo sapiens caspase recruitment domain family, member 14 (CARD14), transcript variant 4, non-coding RNA		NA										ncbi	ncbi,	>gi|384229059|ref|NR_047566.1| Homo sapiens caspase recruitment domain family, member 14 (CARD14), transcript variant 4, non-coding RNA	Chr17	78143791	78146790	+	79092	NR_047566.1						inter
CUST_17887_PI429285431	12.5817	P	14.0774	P	0.35462	0	lncRNA	19621-1_{1..474}	lnc-CCDC90A-5:1		NA										lncipedia2.1	lncipedia2.1,NONCODERv3,UCSC,	>lnc-CCDC90A-5:1	chr6	14448747	14449220	-	lnc-CCDC90A-5	lnc-CCDC90A-5:1	XLOC_005617	linc-CCDC90A-4				inter
LNCA_21_P0005225	3.28622	A	4.78128	P	0.354766	0	lncRNA	ENST00000415356		BC031962	NA	Hs.147593	XLOC_006049		ENST00000415356	THC2630851		BROAD Institute lincRNA (XLOC_006049), lincRNA [TCONS_00012996]	chr7:36822304-36822363	hs|7p14.2	Agilent_HUMAN_G3V2	ENST00000415356	ENST00000415356	chr7	36822304	36822363	+								Unknown
CUST_25998_PI429285431	2.6985	A	4.19061	P	0.355494	0	lncRNA	27517-1_{1..543}	lnc-AVEN-2:1		NA										lncipedia2.1	lncipedia2.1,	>lnc-AVEN-2:1	chr15	34148514	34149056	-	lnc-AVEN-2	lnc-AVEN-2:1	ENSG00000259408.1	RP11-3D4.3	AVEN	hg19_refFlat_BRD2:range=chr6_mcf_hap5:4277541-42838425'pad=0,hg19_refFlat_BRD2:range=chr6_mcf_hap5:4277541-42838425'pad=0 3'pad=0 strand=+ repeatMasking=none,-84.30;hg19_refFlat_BRD2:range=chr6:32940676-329484955'pad=0,hg19_refFlat_BRD2:range=chr6:32940676-329484955'pad=0 3'pad=0 strand=+ repeatMasking=none,-84.30;hg19_refFlat_PPIL3:range=chr2:201736118-2017523385'pad=0,hg19_refFlat_PPIL3:range=c…		inner
LNCA_21_P0005002	12.5531	P	14.0441	P	0.355775	0	lncRNA	TCONS_00012087			NA		XLOC_005617					BROAD Institute lincRNA (XLOC_005617), lincRNA [TCONS_00012087]	chr6:14448958-14448899	hs|6p23	Agilent_HUMAN_G3V2	TCONS_00012087	TCONS_00012087	chr6	14448899	14448958	-								Unknown
LNCA_19_P00327297	2.62017	A	4.10804	P	0.35654	0	lncRNA	TCONS_00017433			NA		XLOC_008015					BROAD Institute lincRNA (XLOC_008015), lincRNA [TCONS_00017433]	chrX:73072144-73072203	hs|Xq13.2	Agilent_HUMAN_G3V2	TCONS_00017433	TCONS_00017433	chrX	73072144	73072203	+								Unknown
CUST_43115_PI429285431	5.08096	P	6.56732	P	0.356911	0	lncRNA	47928-1_{1..126}	ENST00000516699 ncrna:snRNA chromosome:GRCh37:13:92712097:92712222:1 gene:ENSG00000252508 gene_biotype:snRNA transcript_biotype:snRNA		NA										ensembl.GRCh37.72	ensembl.GRCh37.72,	>ENST00000516699 ncrna:snRNA chromosome:GRCh37:13:92712097:92712222:1 gene:ENSG00000252508 gene_biotype:snRNA transcript_biotype:snRNA	chr13	92712097	92712222	+	ENSG00000252508	ENST00000516699			GPC5		chr13:92702097-92722222	inner
CUST_6424_PI429285431	2.5419	A	4.01939	P	0.359114	0	lncRNA	6363-1_{1..579}	transcript_id "ENST00000592931.1" | genecode_v17		NA										gencode_v17	gencode_v17,ensembl.GRCh37.72,	>transcript_id "ENST00000592931.1" | genecode_v17	chr19	29000145	29000723	+	ENSG00000267423.1	ENST00000592931.1	AC005616.2	AC005616.2-001		hg19_refFlat_OSTC:range=chr4:109571812-1095884135'pad=0,hg19_refFlat_OSTC:range=chr4:109571812-1095884135'pad=0 3'pad=0 strand=+ repeatMasking=none,-85.30;hg19_refFlat_FAM122C:range=chrX:133941629-1339434035'pad=0,hg19_refFlat_FAM122C:range=chrX:133941629-1339434035'pad=0 3'pad=0 strand=+ repeatMasking=none,-83.20;hg19_refFlat_SUGT1:range=chr13:53227056-532619705'pad=0,hg19_refFlat_SUGT1:range=ch…		inter
LNCA_21_P0010253	3.87498	A	5.35028	P	0.359658	0	lncRNA	TCONS_00029031			NA		XLOC_013952					BROAD Institute lincRNA (XLOC_013952), lincRNA [TCONS_00029031]	chr21:43474337-43474396	hs|21q22.3	Agilent_HUMAN_G3V2	TCONS_00029031	TCONS_00029031	chr21	43474337	43474396	+								Unknown
CUST_34919_PI429285431	2.08175	A	3.55453	P	0.360286	0	lncRNA	36341-1_{1..1839}	n341837|AK130726|mRNAlikelncRNA|Homosapiens|HumanlncRNA|JounralRNA|4316|NULL|-1.0667700|-0.1637172		NA										NONCODERv3	NONCODERv3,	>n341837|AK130726|mRNAlikelncRNA|Homosapiens|HumanlncRNA|JounralRNA|4316|NULL|-1.0667700|-0.1637172	chr6	38129772	38131610	+					BTBD9		chr6:38136227-38142113	inter
LNCA_21_P0011221	4.50064	P	5.96976	P	0.361201	0	lncRNA	ENST00000413501			NA		XLOC_l2_003911		ENST00000413501	THC2533795		BROAD Institute lincRNA (XLOC_l2_003911), lincRNA [TCONS_l2_00007088]	chr13:25747137-25747078	hs|13q12.13	Agilent_HUMAN_G3V2	ENST00000413501	ENST00000413501	chr13	25747078	25747137	-								Unknown
CUST_35064_PI429285431	7.42284	P	8.88983	P	0.361735	0	lncRNA	36474-1_{1..2096}	n342014|AK126405|mRNAlikelncRNA|Homosapiens|HumanlncRNA|JounralRNA|4495|NULL|-0.8363650|-0.1737908		NA										NONCODERv3	NONCODERv3,	>n342014|AK126405|mRNAlikelncRNA|Homosapiens|HumanlncRNA|JounralRNA|4495|NULL|-0.8363650|-0.1737908	chr12	108681824	108683919	-					CMKLR1		chr12:108674883-108693920	inner
LNCA_21_P0007872	3.18052	A	4.64532	P	0.362286	0	lncRNA	TCONS_00021293			NA		XLOC_010026					BROAD Institute lincRNA (XLOC_010026), lincRNA [TCONS_00021293]	chr12:20262713-20258718	hs|12p12.2	Agilent_HUMAN_G3V2	TCONS_00021293	TCONS_00021293	chr12	20258718	20262713	-								Unknown
CUST_41584_PI429285431	3.35666	P	4.81986	P	0.362688	0	lncRNA	42910-1_{1..106}	ENST00000580135 ncrna:miRNA chromosome:GRCh37:X:39520470:39520575:1 gene:ENSG00000263730 gene_biotype:miRNA transcript_biotype:miRNA		NA										ensembl.GRCh37.72	ensembl.GRCh37.72,	>ENST00000580135 ncrna:miRNA chromosome:GRCh37:X:39520470:39520575:1 gene:ENSG00000263730 gene_biotype:miRNA transcript_biotype:miRNA	chrX	39520470	39520575	+	ENSG00000263730	ENST00000580135						inter
CUST_45504_PI429285431	4.51364	P	5.9759	P	0.362924	0	lncRNA	49915-1_{1..3000}	gi|333944016|ref|NR_038291.1| Homo sapiens uncharacterized LOC100507127 (LOC100507127), non-coding RNA		NA										ncbi	lncipedia2.1,NONCODERv3,ncbi,	>gi|333944016|ref|NR_038291.1| Homo sapiens uncharacterized LOC100507127 (LOC100507127), non-coding RNA	Chr10	6821560	6824559	+	100507127	NR_038291.1						inter
CUST_40361_PI429285431	4.64455	P	6.09847	P	0.365027	0	lncRNA	41161-1_{1..3000}	n409104|NR_033233|lncRNA|Homosapiens||RefGeneNoncode|NR_033233||6.6464200|-0.1773382		NA										NONCODERv3	NONCODERv3,ncbi,	>n409104|NR_033233|lncRNA|Homosapiens||RefGeneNoncode|NR_033233||6.6464200|-0.1773382	chr6	39872033	39875032	-					DAAM2		chr6:39862033-39872653	inner
LNCA_21_P0005280	4.73016	P	6.18406	P	0.365035	0	lncRNA	TCONS_00013117			NA		XLOC_006335					BROAD Institute lincRNA (XLOC_006335), lincRNA [TCONS_00013117]	chr7:2757526-2757467	hs|7p22.3	Agilent_HUMAN_G3V2	TCONS_00013117	TCONS_00013117	chr7	2757467	2757526	-								Unknown
LNCA_21_P0008987	3.34744	A	4.80015	P	0.365336	0	lncRNA	TCONS_00024494			NA		XLOC_011814					BROAD Institute lincRNA (XLOC_011814), lincRNA [TCONS_00024494]	chr16:86338019-86338078	hs|16q24.1	Agilent_HUMAN_G3V2	TCONS_00024494	TCONS_00024494	chr16	86338019	86338078	+								Unknown
LNCA_21_P0007766	2.69225	A	4.14254	P	0.365948	0	lncRNA	TCONS_00020936			NA		XLOC_010207					BROAD Institute lincRNA (XLOC_010207), lincRNA [TCONS_00020936]	chr12:115741640-115741581	hs|12q24.21	Agilent_HUMAN_G3V2	TCONS_00020936	TCONS_00020936	chr12	115741581	115741640	-								Unknown
LNCA_21_P0008204	2.8069	A	4.25654	P	0.366111	0	lncRNA	TCONS_00022093			NA		XLOC_010704					BROAD Institute lincRNA (XLOC_010704), lincRNA [TCONS_00022093]	chr13:98716457-98716398	hs|13q32.2	Agilent_HUMAN_G3V2	TCONS_00022093	TCONS_00022093	chr13	98716398	98716457	-								Unknown
LNCA_21_P0010645	3.01512	A	4.46189	P	0.366841	0	lncRNA	TCONS_l2_00001476			NA		XLOC_l2_001076					BROAD Institute lincRNA (XLOC_l2_001076), lincRNA [TCONS_l2_00001476]	chr1:120149353-120149294	hs|1p12	Agilent_HUMAN_G3V2	TCONS_l2_00001476	TCONS_l2_00001476	chr1	120149294	120149353	-								Unknown
CUST_17527_PI429285431	3.81973	A	5.26566	P	0.367057	0	lncRNA	19252-1_{1..1184}	lnc-SLC15A4-2:8		NA										lncipedia2.1	lncipedia2.1,NONCODERv3,UCSC,	>lnc-SLC15A4-2:8	chr12	128602459	128603642	-	lnc-SLC15A4-2	lnc-SLC15A4-2:8	XLOC_010257	linc-DHX37-11				inter
CUST_35088_PI429285431	3.21374	A	4.65584	P	0.368031	0	lncRNA	36495-1_{1..545}	n342050|AF086044|mRNAlikelncRNA|Homosapiens|HumanlncRNA|JounralRNA|4531|NULL|-1.1250000|-0.3953951		NA										NONCODERv3	NONCODERv3,	>n342050|AF086044|mRNAlikelncRNA|Homosapiens|HumanlncRNA|JounralRNA|4531|NULL|-1.1250000|-0.3953951	chr12	121625344	121625888	+					P2RX7		chr12:121615344-121624354	inter
CUST_6466_PI429285431	2.26302	A	3.70364	P	0.368411	0	lncRNA	6408-1_{1..646}	transcript_id "ENST00000587150.1" | genecode_v17		NA										gencode_v17	gencode_v17,ensembl.GRCh37.72,	>transcript_id "ENST00000587150.1" | genecode_v17	chr19	35282724	35283369	-	ENSG00000267767.1	ENST00000587150.1	CTC-523E23.4	CTC-523E23.4-002				inter
LNCA_21_P0004246	2.74412	A	4.1841	P	0.368571	0	lncRNA	TCONS_00009943			NA		XLOC_004366					BROAD Institute lincRNA (XLOC_004366), lincRNA [TCONS_00009943]	chr5:43082098-43082157	hs|5p12	Agilent_HUMAN_G3V2	TCONS_00009943	TCONS_00009943	chr5	43082098	43082157	+								Unknown
LNCA_21_P0009088	3.41022	A	4.84867	P	0.368964	0	lncRNA	TCONS_00024776			NA		XLOC_012051					BROAD Institute lincRNA (XLOC_012051), lincRNA [TCONS_00024776]	chr16:87187978-87172936	hs|16q24.2	Agilent_HUMAN_G3V2	TCONS_00024776	TCONS_00024776	chr16	87172936	87187978	-								Unknown
CUST_35624_PI429285431	2.60614	A	4.04277	P	0.369429	0	lncRNA	37039-1_{1..916}	n342767|AL137356|mRNAlikelncRNA|Homosapiens|HumanlncRNA|JounralRNA|5270|NULL|-0.6083500|-0.2410783		NA										NONCODERv3	lncipedia2.1,NONCODERv3,	>n342767|AL137356|mRNAlikelncRNA|Homosapiens|HumanlncRNA|JounralRNA|5270|NULL|-0.6083500|-0.2410783	chr11	64418766	64419681	+					NRXN2	hg19_refFlat_NRXN2:range=chr11:64374668-644811715'pad=0,hg19_refFlat_NRXN2:range=chr11:64374668-644811715'pad=0 3'pad=0 strand=- repeatMasking=none,-93.60chr11:64408766-64433783		inner
CUST_51045_PI429285431	2.90083	A	4.33555	P	0.369919	0	lncRNA	54687-1_{1..2319}	hg19_lincRNAsTranscripts_TCONS_l2_00006716 range=chr13:21866690-21869577 5'pad=0 3'pad=0 strand=+ repeatMasking=none		NA										UCSC	UCSC,	>hg19_lincRNAsTranscripts_TCONS_l2_00006716 range=chr13:21866690-21869577 5'pad=0 3'pad=0 strand=+ repeatMasking=none	chr13	21866690	21869008	+						hg19_refFlat_ADAMTS2:range=chr5:178578130-1787723295'pad=0,hg19_refFlat_ADAMTS2:range=chr5:178578130-1787723295'pad=0 3'pad=0 strand=- repeatMasking=none,-76.20;hg19_refFlat_SEPP1:range=chr5:42800822-428108695'pad=0,hg19_refFlat_SEPP1:range=chr5:42800822-428108695'pad=0 3'pad=0 strand=- repeatMasking=none,-74.50;hg19_refFlat_PKP2:range=chr12:32945358-330496655'pad=0,hg19_refFlat_PKP2:range=chr12:…		inter
LNCA_21_P0006318	5.74288	P	7.17347	P	0.370981	0	lncRNA	TCONS_00016476			NA		XLOC_007848					BROAD Institute lincRNA (XLOC_007848), lincRNA [TCONS_00016476]	chr9:126101257-126101198	hs|9q33.3	Agilent_HUMAN_G3V2	TCONS_00016476	TCONS_00016476	chr9	126101198	126101257	-								Unknown
CUST_23461_PI429285431	2.71982	A	4.14577	P	0.372175	0	lncRNA	25028-1_{1..586}	lnc-HSF2-1:1		NA										lncipedia2.1	lncipedia2.1,	>lnc-HSF2-1:1	chr6	122909513	122910098	+	lnc-HSF2-1	lnc-HSF2-1:1	ENSG00000240283.1	RP11-574H13.2	PKIB		chr6:122899513-122920009	inner
LNCA_21_P0010839	5.80491	P	7.22989	P	0.372424	0	lncRNA	TCONS_l2_00003169			NA		XLOC_l2_001683					BROAD Institute lincRNA (XLOC_l2_001683), lincRNA [TCONS_l2_00003169]	chr10:92821868-92821927	hs|10q23.31	Agilent_HUMAN_G3V2	TCONS_l2_00003169	TCONS_l2_00003169	chr10	92821868	92821927	+								Unknown
CUST_14728_PI429285431	2.98316	A	4.4076	P	0.372564	0	lncRNA	16391-2_{3001..6000}	lnc-ZNF131-4:1		NA										lncipedia2.1	lncipedia2.1,NONCODERv3,UCSC,	>lnc-ZNF131-4:1	chr5	42963426	42966425	+	lnc-ZNF131-4	lnc-ZNF131-4:1	XLOC_004362	linc-ZNF131-5		hg19_refFlat_BRD2:range=chr6_qbl_hap6:4172820-41806325'pad=0,hg19_refFlat_BRD2:range=chr6_qbl_hap6:4172820-41806325'pad=0 3'pad=0 strand=+ repeatMasking=none,-82.20;hg19_refFlat_KIAA0586:range=chr14:58896137-590146505'pad=0,hg19_refFlat_KIAA0586:range=chr14:58896137-590146505'pad=0 3'pad=0 strand=+ repeatMasking=none,-42.70;hg19_refFlat_C8orf44:range=chr8:67589944-675921895'pad=0,hg19_refFlat_C8o…		inter
LNCA_21_P0010581	3.18925	A	4.60648	P	0.374431	0	lncRNA	TCONS_l2_00000903			NA		XLOC_l2_000676					BROAD Institute lincRNA (XLOC_l2_000676), lincRNA [TCONS_l2_00000903]	chr1:233046582-233048754	hs|1q42.2	Agilent_HUMAN_G3V2	TCONS_l2_00000903	TCONS_l2_00000903	chr1	233046582	233048754	+								Unknown
LNCA_21_P0006303	3.26459	A	4.67878	P	0.375218	0	lncRNA	TCONS_00016441			NA		XLOC_007808					BROAD Institute lincRNA (XLOC_007808), lincRNA [TCONS_00016441]	chr9:102347964-102347905	hs|9q22.33	Agilent_HUMAN_G3V2	TCONS_00016441	TCONS_00016441	chr9	102347905	102347964	-								Unknown
CUST_35668_PI429285431	10.3167	P	11.7194	P	0.378198	0	lncRNA	37089-1_{1..1854}	n342827|AK130538|mRNAlikelncRNA|Homosapiens|HumanlncRNA|JounralRNA|5330|NULL|0.6646930|-0.2834529		NA										NONCODERv3	NONCODERv3,	>n342827|AK130538|mRNAlikelncRNA|Homosapiens|HumanlncRNA|JounralRNA|5330|NULL|0.6646930|-0.2834529	chr7	151973009	151974862	-					MLL3	hg19_refFlat_SEPP1:range=chr5:42800822-428108695'pad=0,hg19_refFlat_SEPP1:range=chr5:42800822-428108695'pad=0 3'pad=0 strand=- repeatMasking=none,-71.40;hg19_refFlat_ISY1:range=chr3:128848924-1288798185'pad=0,hg19_refFlat_ISY1:range=chr3:128848924-1288798185'pad=0 3'pad=0 strand=- repeatMasking=none,-78.60;hg19_refFlat_TCF4:range=chr18:52895456-533031285'pad=0,hg19_refFlat_TCF4:range=chr18:528954…		inner
CUST_25897_PI429285431	2.64758	A	4.04564	P	0.379439	0	lncRNA	27416-1_{1..1723}	lnc-EVX1-5:2		NA										lncipedia2.1	lncipedia2.1,	>lnc-EVX1-5:2	chr7	27228220	27229942	+	lnc-EVX1-5	lnc-EVX1-5:2	ENSG00000240990.4	HOXA11-AS	HOXA10	hg19_refFlat_HOXA11:range=chr7:27222415-272247635'pad=0,hg19_refFlat_HOXA11:range=chr7:27222415-272247635'pad=0 3'pad=0 strand=- repeatMasking=none,-105.50chr7:27218220-27219880		inter
LNCA_21_P0010914	2.6787	A	4.06923	P	0.381423	0	lncRNA	ENST00000420049			NA		XLOC_l2_001462		ENST00000420049			BROAD Institute lincRNA (XLOC_l2_001462), lincRNA [TCONS_l2_00003892]	chr10:7139578-7139637	hs|10p14	Agilent_HUMAN_G3V2	ENST00000420049	ENST00000420049	chr10	7139578	7139637	+								Unknown
CUST_15929_PI429285431	3.41439	A	4.79591	P	0.383813	0	lncRNA	17626-1_{1..1245}	lnc-UBXN10-1:2		NA										lncipedia2.1	lncipedia2.1,NONCODERv3,UCSC,	>lnc-UBXN10-1:2	chr1	20528158	20529402	+	lnc-UBXN10-1	lnc-UBXN10-1:2	XLOC_000082	linc-VWA5B1-2	UBXN10		chr1:20518158-20519942	inter
CUST_8474_PI429285431	4.71145	P	6.08441	P	0.386098	0	lncRNA	10039-2_{3001..4477}	lnc-CTU2-6:5		NA										lncipedia2.1	lncipedia2.1,NONCODERv3,	>lnc-CTU2-6:5	chr16	88746373	88747849	+	lnc-CTU2-6	lnc-CTU2-6:5	ENSG00000248168	AC138028.2	SNAI3	hg19_refFlat_CAGE1:range=chr6:7329398-73874065'pad=0,hg19_refFlat_CAGE1:range=chr6:7329398-73874065'pad=0 3'pad=0 strand=- repeatMasking=none,-80.60;hg19_refFlat_SUGT1:range=chr13:53227056-532619705'pad=0,hg19_refFlat_SUGT1:range=chr13:53227056-532619705'pad=0 3'pad=0 strand=+ repeatMasking=none,-80.50;hg19_refFlat_SLC4A8:range=chr12:51844689-518740065'pad=0,hg19_refFlat_SLC4A8:range=chr12:518446…		inter
CUST_8662_PI429285431	10.9625	P	12.332	P	0.387039	0	lncRNA	10213-1_{1..2351}	lnc-WBP4-1:1		NA										lncipedia2.1	lncipedia2.1,	>lnc-WBP4-1:1	chr13	41768550	41770900	+	lnc-WBP4-1	lnc-WBP4-1:1	ENSG00000247476	ENST00000501885	KBTBD7	hg19_refFlat_KBTBD7:range=chr13:41766339-417683935'pad=0,hg19_refFlat_KBTBD7:range=chr13:41766339-417683935'pad=0 3'pad=0 strand=- repeatMasking=none,-101.60;hg19_refFlat_KBTBD6:range=chr13:41704623-417066475'pad=0,hg19_refFlat_KBTBD6:range=chr13:41704623-417066475'pad=0 3'pad=0 strand=- repeatMasking=none,-101.60chr13:41765711-41768702		inner
LNCA_21_P0012527	2.5901	A	3.95732	P	0.387639	0	lncRNA	ENST00000411596			NA		XLOC_l2_010083		ENST00000411596			BROAD Institute lincRNA (XLOC_l2_010083), lincRNA [TCONS_l2_00020054]	chr3:197837235-197838279	hs|3q29	Agilent_HUMAN_G3V2	ENST00000411596	ENST00000411596	chr3	197837235	197838279	+								Unknown
LNCA_21_P0009848	2.79256	A	4.15921	P	0.387791	0	lncRNA	TCONS_00027941			NA		XLOC_013551					BROAD Institute lincRNA (XLOC_013551), lincRNA [TCONS_00027941]	chr20:46985713-46995244	hs|20q13.13	Agilent_HUMAN_G3V2	TCONS_00027941	TCONS_00027941	chr20	46985713	46995244	+								Unknown
LNCA_21_P0013478	4.14417	P	5.50987	P	0.388046	0	lncRNA	TCONS_l2_00027749			NA		XLOC_l2_014197					BROAD Institute lincRNA (XLOC_l2_014197), lincRNA [TCONS_l2_00027749]	chr8:49293633-49296676	hs|8q11.21	Agilent_HUMAN_G3V2	TCONS_l2_00027749	TCONS_l2_00027749	chr8	49293633	49296676	+								Unknown
CUST_47066_PI429285431	7.32064	P	8.68323	P	0.388882	0	lncRNA	51153-1_{1..2314}	gi|380748931|ref|NR_015379.3| Homo sapiens urothelial cancer associated 1 (non-protein coding) (UCA1), non-coding RNA		NA										ncbi	gencode_v17,lncipedia2.1,NONCODERv3,ensembl.GRCh37.72,ncbi,	>gi|380748931|ref|NR_015379.3| Homo sapiens urothelial cancer associated 1 (non-protein coding) (UCA1), non-coding RNA		NA	NA			NR_015379.3						Unknown
CUST_25438_PI429285431	3.3673	A	4.7282	P	0.389341	0	lncRNA	26968-1_{1..554}	lnc-RNF11-1:2		NA										lncipedia2.1	lncipedia2.1,	>lnc-RNF11-1:2	chr1	51796544	51797097	+	lnc-RNF11-1	lnc-RNF11-1:2	ENSG00000261664.1	RP11-275F13.1	TTC39A		chr1:51786544-51806953	inner
CUST_49514_PI429285431	2.8315	A	4.18984	P	0.390032	0	lncRNA	53306-1_{1..689}	hg19_lincRNAsTranscripts_TCONS_l2_00024683 range=chr6:28287011-28288162 5'pad=0 3'pad=0 strand=- repeatMasking=none		NA										UCSC	UCSC,	>hg19_lincRNAsTranscripts_TCONS_l2_00024683 range=chr6:28287011-28288162 5'pad=0 3'pad=0 strand=- repeatMasking=none	chr6	28287011	28287699	-					ZNF323		chr6:28292514-28298162	inter
CUST_22341_PI429285431	4.94398	A	6.30113	P	0.390354	0	lncRNA	23935-1_{1..877}	lnc-CLK1-1:1		NA										lncipedia2.1	lncipedia2.1,	>lnc-CLK1-1:1	chr2	201676508	201677384	-	lnc-CLK1-1	lnc-CLK1-1:1	ENSG00000230408.3	AC007163.6	BZW1		chr2:201676269-201686893	inner
LNCA_21_P0007032	3.45857	A	4.81532	P	0.390463	0	lncRNA	TCONS_00018640			NA		XLOC_008991					BROAD Institute lincRNA (XLOC_008991), lincRNA [TCONS_00018640]	chr10:130803561-130803502	hs|10q26.3	Agilent_HUMAN_G3V2	TCONS_00018640	TCONS_00018640	chr10	130803502	130803561	-								Unknown
LNCA_21_P0011464	2.94974	A	4.30512	P	0.39083	0	lncRNA	TCONS_l2_00010092			NA		XLOC_l2_005438					BROAD Institute lincRNA (XLOC_l2_005438), lincRNA [TCONS_l2_00010092]	chr16:30309687-30309628	hs|16p11.2	Agilent_HUMAN_G3V2	TCONS_l2_00010092	TCONS_l2_00010092	chr16	30309628	30309687	-								Unknown
CUST_20207_PI429285431	3.79029	A	5.14168	P	0.391916	0	lncRNA	21851-1_{1..465}	lnc-PHLPP2-1:1		NA										lncipedia2.1	lncipedia2.1,	>lnc-PHLPP2-1:1	chr16	71660501	71660965	-	lnc-PHLPP2-1	lnc-PHLPP2-1:1	ENSG00000260593.1	RP11-432I5.2	MARVELD3	hg19_refFlat_MARVELD3:range=chr16:71660133-716749305'pad=0,hg19_refFlat_MARVELD3:range=chr16:71660133-716749305'pad=0 3'pad=0 strand=+ repeatMasking=none,-108.70;hg19_refFlat_MARVELD3:range=chr16:71660133-716687065'pad=0,hg19_refFlat_MARVELD3:range=chr16:71660133-716687065'pad=0 3'pad=0 strand=+ repeatMasking=none,-108.70chr16:71660070-71670719		inner
LNCA_21_P0014782	10.4626	P	11.8108	P	0.392782	0	lncRNA	XR_132564	XR_132564	XR_132564	NA	Hs.640950	LOC100652913	uncharacterized LOC100652913		THC2516830		PREDICTED: Homo sapiens hypothetical LOC100652913 (LOC100652913), miscRNA [XR_132564]	chr9:84545205-84545146	hs|9q21.32	Agilent_HUMAN_G3V2	XR_132564	XR_132564	chr9	84545146	84545205	-								Unknown
CUST_3178_PI429285431	3.00474	A	4.34997	P	0.393593	0	lncRNA	3157-2_{3001..3296}	transcript_id "ENST00000564832.1" | genecode_v17		NA										gencode_v17	gencode_v17,lncipedia2.1,NONCODERv3,ensembl.GRCh37.72,	>transcript_id "ENST00000564832.1" | genecode_v17	chr8	73862385	73862680	+	ENSG00000260838.2	ENST00000564832.1	RP11-531A24.3	RP11-531A24.3-001	KCNB2	hg19_refFlat_CAGE1:range=chr6:7329398-73874065'pad=0,hg19_refFlat_CAGE1:range=chr6:7329398-73874065'pad=0 3'pad=0 strand=- repeatMasking=none,-75.40;hg19_refFlat_SEPP1:range=chr5:42800822-428108695'pad=0,hg19_refFlat_SEPP1:range=chr5:42800822-428108695'pad=0 3'pad=0 strand=- repeatMasking=none,-74.60;hg19_refFlat_ISY1:range=chr3:128848924-1288798185'pad=0,hg19_refFlat_ISY1:range=chr3:128848924-12…		inter
LNCA_21_P0011534	2.49248	A	3.83613	P	0.394022	0	lncRNA	TCONS_l2_00010636			NA		XLOC_l2_005714					BROAD Institute lincRNA (XLOC_l2_005714), lincRNA [TCONS_l2_00010636]	chr17:21909677-21912473	hs|17p11.2	Agilent_HUMAN_G3V2	TCONS_l2_00010636	TCONS_l2_00010636	chr17	21909677	21912473	+								Unknown
CUST_5623_PI429285431	3.70471	A	5.048	P	0.394119	0	lncRNA	5551-1_{1..739}	transcript_id "ENST00000568714.1" | genecode_v17		NA										gencode_v17	gencode_v17,lncipedia2.1,ensembl.GRCh37.72,	>transcript_id "ENST00000568714.1" | genecode_v17	chr16	76262283	76263021	-	ENSG00000260983.1	ENST00000568714.1	RP11-150D5.2	RP11-150D5.2-001	CNTNAP4		chr16:76268915-76306263	inter
CUST_311_PI429285431	3.85129	A	5.19441	P	0.394167	0	lncRNA	302-1_{1..426}	transcript_id "ENST00000587165.1" | genecode_v17		NA										gencode_v17	gencode_v17,ensembl.GRCh37.72,	>transcript_id "ENST00000587165.1" | genecode_v17	chr1	87597738	87598163	+	ENSG00000267272.1	ENST00000587165.1	RP5-1052I5.1	RP5-1052I5.1-010				inter
LNCA_21_P0004349	4.55313	P	5.89504	P	0.394497	0	lncRNA	TCONS_00010231			NA		XLOC_004699					BROAD Institute lincRNA (XLOC_004699), lincRNA [TCONS_00010231]	chr5:1002268-1002209	hs|5p15.33	Agilent_HUMAN_G3V2	TCONS_00010231	TCONS_00010231	chr5	1002209	1002268	-								Unknown
CUST_9872_PI429285431	2.69913	A	4.04103	P	0.394501	0	lncRNA	11395-1_{1..516}	lnc-SYT1-2:1		NA										lncipedia2.1	lncipedia2.1,NONCODERv3,UCSC,	>lnc-SYT1-2:1	chr12	79196415	79196930	+	lnc-SYT1-2	lnc-SYT1-2:1	XLOC_009815	linc-SYT1-1				inter
LNCA_21_P0009603	3.04175	A	4.38144	P	0.395105	0	lncRNA	TCONS_00026600			NA		XLOC_012626					BROAD Institute lincRNA (XLOC_012626), lincRNA [TCONS_00026600]	chr18:11490209-11503760	hs|18p11.21	Agilent_HUMAN_G3V2	TCONS_00026600	TCONS_00026600	chr18	11490209	11503760	+								Unknown
CUST_5759_PI429285431	3.77889	A	5.11844	P	0.395142	0	lncRNA	5684-1_{1..441}	transcript_id "ENST00000456537.1" | genecode_v17		NA										gencode_v17	gencode_v17,lncipedia2.1,ensembl.GRCh37.72,	>transcript_id "ENST00000456537.1" | genecode_v17	chr17	19342456	19342896	-	ENSG00000235979.3	ENST00000456537.1	AC004448.5	AC004448.5-001				inter
LNCA_21_P0002929	2.53516	A	3.87206	P	0.395871	0	lncRNA	TCONS_00005946			NA		XLOC_002577					BROAD Institute lincRNA (XLOC_002577), lincRNA [TCONS_00005946]	chr3:12512531-12515175	hs|3p25.2	Agilent_HUMAN_G3V2	TCONS_00005946	TCONS_00005946	chr3	12512531	12515175	+								Unknown
CUST_38737_PI429285431	10.3074	P	11.6365	P	0.39803	0	lncRNA	39730-1_{1..3000}	n384248|NULL|lncRNA|Homosapiens||UCSCGeneNoncode|uc003cpd.1||-0.5315110|-0.2295818		NA										NONCODERv3	NONCODERv3,	>n384248|NULL|lncRNA|Homosapiens||UCSCGeneNoncode|uc003cpd.1||-0.5315110|-0.2295818	chr3	46058515	46061514	-					XCR1		chr3:46062291-46068979	inter
CUST_51792_PI429285431	3.76792	A	5.09685	P	0.398061	0	lncRNA	55341-1_{1..2281}	hg19_lincRNAsTranscripts_TCONS_l2_00012350 range=chr19:16144573-16148127 5'pad=0 3'pad=0 strand=+ repeatMasking=none		NA										UCSC	UCSC,	>hg19_lincRNAsTranscripts_TCONS_l2_00012350 range=chr19:16144573-16148127 5'pad=0 3'pad=0 strand=+ repeatMasking=none	chr19	16144573	16146853	+								inter
LNCA_21_P0012707	2.8779	A	4.20588	P	0.398324	0	lncRNA	BC087857		BC087857	NA	Hs.98902	LOC728339	uncharacterized LOC728339		THC2679516		BROAD Institute lincRNA (XLOC_l2_011424), lincRNA [TCONS_l2_00021494]	chr4:190785893-190785834	hs|4q35.2	Agilent_HUMAN_G3V2	BC087857	BC087857	chr4	190785834	190785893	-								Unknown
CUST_14387_PI429285431	3.2683	A	4.59572	P	0.39848	0	lncRNA	16048-1_{1..537}	lnc-TMEM18-9:4		NA										lncipedia2.1	gencode_v17,lncipedia2.1,NONCODERv3,ensembl.GRCh37.72,UCSC,	>lnc-TMEM18-9:4	chr2	863804	864340	-	lnc-TMEM18-9	lnc-TMEM18-9:4	XLOC_001936	linc-TMEM18-10				inter
LNCA_21_P0010005	2.8443	A	4.17145	P	0.398553	0	lncRNA	TCONS_00028320			NA		XLOC_013657					BROAD Institute lincRNA (XLOC_013657), lincRNA [TCONS_00028320]	chr20:12931074-12927727	hs|20p12.1	Agilent_HUMAN_G3V2	TCONS_00028320	TCONS_00028320	chr20	12927727	12931074	-								Unknown
LNCA_21_P0011740	6.93706	P	8.26413	P	0.398578	0	lncRNA	TCONS_l2_00013055			NA		XLOC_l2_007025					BROAD Institute lincRNA (XLOC_l2_007025), lincRNA [TCONS_l2_00013055]	chr19:35915584-35915525	hs|19q13.12	Agilent_HUMAN_G3V2	TCONS_l2_00013055	TCONS_l2_00013055	chr19	35915525	35915584	-								Unknown
CUST_20415_PI429285431	4.08124	P	5.40538	P	0.399387	0	lncRNA	22057-1_{1..710}	lnc-CCRL2-1:1		NA										lncipedia2.1	lncipedia2.1,	>lnc-CCRL2-1:1	chr3	46453946	46454655	+	lnc-CCRL2-1	lnc-CCRL2-1:1	ENSG00000240310.1	RP11-24F11.5	CCRL2		chr3:46448721-46451014	inter
CUST_15092_PI429285431	10.4233	P	11.7462	P	0.399751	0	lncRNA	16755-1_{1..340}	lnc-TMEM64-1:5		NA										lncipedia2.1	lncipedia2.1,NONCODERv3,UCSC,	>lnc-TMEM64-1:5	chr8	91566579	91566918	-	lnc-TMEM64-1	lnc-TMEM64-1:5	XLOC_007149	linc-CALB1-2				inter
CUST_18582_PI429285431	3.18209	A	4.5009	P	0.400865	0	lncRNA	20289-1_{1..1693}	lnc-FAM182A-3:1		NA										lncipedia2.1	lncipedia2.1,	>lnc-FAM182A-3:1	chr20	25847622	25849314	+	lnc-FAM182A-3	lnc-FAM182A-3:1	ENSG00000238157	RP13-401N8.4	LOC100289375		chr20:25837622-25848100	inter
CUST_34426_PI429285431	3.81874	A	5.12135	P	0.405394	0	lncRNA	35906-1_{1..1216}	n341302|BC022431|mRNAlikelncRNA|Homosapiens|HumanlncRNA|JounralRNA|3771|NULL|1.5978400|-0.3500844		NA										NONCODERv3	gencode_v17,lncipedia2.1,NONCODERv3,ensembl.GRCh37.72,	>n341302|BC022431|mRNAlikelncRNA|Homosapiens|HumanlncRNA|JounralRNA|3771|NULL|1.5978400|-0.3500844	chr7	114719011	114720226	+								inter
CUST_16880_PI429285431	3.31262	A	4.61371	P	0.40582	0	lncRNA	18589-1_{1..471}	lnc-IVNS1ABP-2:5		NA										lncipedia2.1	lncipedia2.1,NONCODERv3,UCSC,	>lnc-IVNS1ABP-2:5	chr1	185597539	185598009	-	lnc-IVNS1ABP-2	lnc-IVNS1ABP-2:5	XLOC_001126	linc-IVNS1ABP				inter
LNCA_21_P0007198	2.72023	A	4.01707	P	0.407018	0	lncRNA	TCONS_00019280			NA		XLOC_009113					BROAD Institute lincRNA (XLOC_009113), lincRNA [TCONS_00019280]	chr11:41881313-41881372	hs|11p12	Agilent_HUMAN_G3V2	TCONS_00019280	TCONS_00019280	chr11	41881313	41881372	+								Unknown
LNCA_21_P0010679	7.4847	P	8.7777	P	0.4081	0	lncRNA	TCONS_l2_00001843			NA		XLOC_l2_001362					BROAD Institute lincRNA (XLOC_l2_001362), lincRNA [TCONS_l2_00001843]	chr1:230020277-230020218	hs|1q42.13	Agilent_HUMAN_G3V2	TCONS_l2_00001843	TCONS_l2_00001843	chr1	230020218	230020277	-								Unknown
CUST_8981_PI429285431	3.05069	A	4.33499	P	0.410568	0	lncRNA	10512-1_{1..3000}	lnc-MRPL41-1:1		NA										lncipedia2.1	lncipedia2.1,ensembl.GRCh37.72,	>lnc-MRPL41-1:1	chr9	140454338	140457337	+	lnc-MRPL41-1	lnc-MRPL41-1:1	ENSG00000250226	ENST00000505429	PNPLA7	hg19_refFlat_ZNF701:range=chr19:53075495-530867105'pad=0,hg19_refFlat_ZNF701:range=chr19:53075495-530867105'pad=0 3'pad=0 strand=+ repeatMasking=none,-87.00;hg19_refFlat_CC2D2A:range=chr4:15477557-154829095'pad=0,hg19_refFlat_CC2D2A:range=chr4:15477557-154829095'pad=0 3'pad=0 strand=+ repeatMasking=none,-76.30;hg19_refFlat_DISC1:range=chr1:231762614-2321725775'pad=0,hg19_refFlat_DISC1:range=chr1:…		inner
LNCA_21_P0008924	6.55216	P	7.83297	P	0.411564	0	lncRNA	TCONS_00024376			NA		XLOC_011699					BROAD Institute lincRNA (XLOC_011699), lincRNA [TCONS_00024376]	chr16:34477788-34477847	hs|16p11.2	Agilent_HUMAN_G3V2	TCONS_00024376	TCONS_00024376	chr16	34477788	34477847	+								Unknown
LNCA_21_P0003237	3.32987	A	4.60922	P	0.411983	0	lncRNA	TCONS_00006897			NA		XLOC_002716					BROAD Institute lincRNA (XLOC_002716), lincRNA [TCONS_00006897]	chr3:80836715-80837997	hs|3p12.2	Agilent_HUMAN_G3V2	TCONS_00006897	TCONS_00006897	chr3	80836715	80837997	+								Unknown
CUST_19073_PI429285431	4.73213	P	6.00608	P	0.413527	0	lncRNA	20764-1_{1..691}	lnc-C8A-4:2		NA										lncipedia2.1	lncipedia2.1,	>lnc-C8A-4:2	chr1	58333056	58333746	+	lnc-C8A-4	lnc-C8A-4:2	ENSG00000226759	RP4-737A23.2	DAB1		chr1:58323056-58343170	inner
CUST_18745_PI429285431	3.6222	A	4.88892	P	0.415605	0	lncRNA	20441-1_{1..339}	lnc-PEX2-2:1		NA										lncipedia2.1	lncipedia2.1,	>lnc-PEX2-2:1	chr8	77491378	77491716	-	lnc-PEX2-2	lnc-PEX2-2:1	ENSG00000253681	RP11-115I9.1				inter
CUST_30894_PI429285431	3.75088	A	5.01732	P	0.415685	0	lncRNA	32682-1_{1..271}	n336910|AY927540|mRNAlikelncRNA|Homosapiens|NULL|H-invitationalv7.5|HIT000332702|http://h-invitational.jp/hinv/spsoup/transcript_view?hit_id=HIT000332702|-1.0827400|-0.1458781		NA										NONCODERv3	NONCODERv3,	>n336910|AY927540|mRNAlikelncRNA|Homosapiens|NULL|H-invitationalv7.5|HIT000332702|http://h-invitational.jp/hinv/spsoup/transcript_view?hit_id=HIT000332702|-1.0827400|-0.1458781	chr7	74047826	74048096	-								inter
LNCA_21_P0004955	3.1595	A	4.41892	P	0.417712	0	lncRNA	TCONS_00011987			NA		XLOC_005502					BROAD Institute lincRNA (XLOC_005502), lincRNA [TCONS_00011987]	chr6:150591009-150591068	hs|6q25.1	Agilent_HUMAN_G3V2	TCONS_00011987	TCONS_00011987	chr6	150591009	150591068	+								Unknown
LNCA_21_P0014618	6.44993	P	7.70752	P	0.418242	0	lncRNA	ENST00000468356	XR_110581	XR_110581	NA	Hs.59872	LOC100507653		ENST00000468356	THC2653290		PREDICTED: Homo sapiens hypothetical LOC100507653 (LOC100507653), miscRNA [XR_110581]	chr4:647379-647320	hs|4p16.3	Agilent_HUMAN_G3V2	ENST00000468356	ENST00000468356	chr4	647320	647379	-								Unknown
LNCA_21_P0009502	6.82716	P	8.08304	P	0.418736	0	lncRNA	TCONS_00026647			NA		XLOC_012724					BROAD Institute lincRNA (XLOC_012724), lincRNA [TCONS_00026647]	chr18:73933657-73933716	hs|18q23	Agilent_HUMAN_G3V2	TCONS_00026647	TCONS_00026647	chr18	73933657	73933716	+								Unknown
CUST_5037_PI429285431	3.29565	A	4.55053	P	0.419028	0	lncRNA	4978-1_{1..418}	transcript_id "ENST00000556987.1" | genecode_v17		NA										gencode_v17	gencode_v17,lncipedia2.1,ensembl.GRCh37.72,	>transcript_id "ENST00000556987.1" | genecode_v17	chr14	101872324	101872741	-	ENSG00000259023.2	ENST00000556987.1	LINC00524	LINC00524-002				inter
CUST_46871_PI429285431	3.08731	A	4.34082	P	0.419425	0	lncRNA	51001-1_{1..1083}	gi|208973234|ref|NR_024193.1| Homo sapiens histone linker H1 domain, spermatid-specific 1, pseudogene (HILS1), transcript variant 1, non-coding RNA		NA										ncbi	NONCODERv3,ncbi,	>gi|208973234|ref|NR_024193.1| Homo sapiens histone linker H1 domain, spermatid-specific 1, pseudogene (HILS1), transcript variant 1, non-coding RNA	Chr17	48248789	48249871	-	373861	NR_024193.1						inter
CUST_5575_PI429285431	2.65697	A	3.90587	P	0.42077	0	lncRNA	5504-1_{1..561}	transcript_id "ENST00000568932.1" | genecode_v17		NA										gencode_v17	gencode_v17,lncipedia2.1,ensembl.GRCh37.72,	>transcript_id "ENST00000568932.1" | genecode_v17	chr16	63348168	63348728	-	ENSG00000260658.1	ENST00000568932.1	RP11-368L12.1	RP11-368L12.1-003				inter
CUST_32637_PI429285431	2.78287	A	4.03055	P	0.421127	0	lncRNA	34295-1_{1..2677}	n339261|AK057593|mRNAlikelncRNA|Homosapiens|HumanlncRNA|JounralRNA|1693|NULL|-1.0723400|-0.2289652		NA										NONCODERv3	NONCODERv3,	>n339261|AK057593|mRNAlikelncRNA|Homosapiens|HumanlncRNA|JounralRNA|1693|NULL|-1.0723400|-0.2289652	chr16	68323989	68326665	-					SLC7A6OS	hg19_refFlat_MYL10:range=chr7:101256755-1012723985'pad=0,hg19_refFlat_MYL10:range=chr7:101256755-1012723985'pad=0 3'pad=0 strand=- repeatMasking=none,-78.20;hg19_refFlat_SLC7A6:range=chr16:68308630-683312315'pad=0,hg19_refFlat_SLC7A6:range=chr16:68308630-683312315'pad=0 3'pad=0 strand=+ repeatMasking=none,-91.30;hg19_refFlat_PDLIM5:range=chr4:95376440-953777095'pad=0,hg19_refFlat_PDLIM5:range=chr…		inner
CUST_11885_PI429285431	3.04376	A	4.28808	P	0.422105	0	lncRNA	13467-1_{1..615}	lnc-MT1A-1:2		NA										lncipedia2.1	lncipedia2.1,NONCODERv3,UCSC,	>lnc-MT1A-1:2	chr16	56678023	56678637	+	lnc-MT1A-1	lnc-MT1A-1:2	XLOC_011736	linc-MT1B	MT1A		chr16:56672578-56673999	inter
LNCA_21_P0011818	3.00159	A	4.24589	P	0.422113	0	lncRNA	TCONS_l2_00013792			NA		XLOC_l2_007427					BROAD Institute lincRNA (XLOC_l2_007427), lincRNA [TCONS_l2_00013792]	chr2:91966126-91966185	hs|2p11.1	Agilent_HUMAN_G3V2	TCONS_l2_00013792	TCONS_l2_00013792	chr2	91966126	91966185	+								Unknown
LNCA_21_P0010580	2.76549	A	4.00894	P	0.422363	0	lncRNA	TCONS_l2_00000881			NA		XLOC_l2_000657					BROAD Institute lincRNA (XLOC_l2_000657), lincRNA [TCONS_l2_00000881]	chr1:228390888-228390947	hs|1q42.13	Agilent_HUMAN_G3V2	TCONS_l2_00000881	TCONS_l2_00000881	chr1	228390888	228390947	+								Unknown
LNCA_21_P0005177	3.02371	A	4.26553	P	0.42284	0	lncRNA	TCONS_00012804			NA		XLOC_005856					BROAD Institute lincRNA (XLOC_005856), lincRNA [TCONS_00012804]	chr6:139778872-139778813	hs|6q24.1	Agilent_HUMAN_G3V2	TCONS_00012804	TCONS_00012804	chr6	139778813	139778872	-								Unknown
LNCA_21_P0004894	3.8581	A	5.09982	P	0.422867	0	lncRNA	TCONS_00011850			NA		XLOC_005337					BROAD Institute lincRNA (XLOC_005337), lincRNA [TCONS_00011850]	chr6:68096188-68096247	hs|6q12	Agilent_HUMAN_G3V2	TCONS_00011850	TCONS_00011850	chr6	68096188	68096247	+								Unknown
CUST_20369_PI429285431	3.26885	A	4.51038	P	0.422923	0	lncRNA	22010-1_{1..639}	lnc-ITGB8-3:1		NA										lncipedia2.1	lncipedia2.1,ncbi,	>lnc-ITGB8-3:1	chr7	20192887	20193525	+	lnc-ITGB8-3	lnc-ITGB8-3:1	ENSG00000228598.1	MACC1-AS1	MACC1		chr7:20182887-20203154	inter
LNCA_21_P0001586	2.63231	A	3.87188	P	0.423499	0	lncRNA	TCONS_00001694			NA		XLOC_001053					BROAD Institute lincRNA (XLOC_001053), lincRNA [TCONS_00001694]	chr1:158097162-158096916	hs|1q23.1	Agilent_HUMAN_G3V2	TCONS_00001694	TCONS_00001694	chr1	158096916	158097162	-								Unknown
CUST_33079_PI429285431	9.532	P	10.7699	P	0.423991	0	lncRNA	34684-2_{3001..6000}	n339766|D87436|mRNAlikelncRNA|Homosapiens|HumanlncRNA|JounralRNA|2213|NULL|15.9451000|-0.2685408		NA										NONCODERv3	NONCODERv3,	>n339766|D87436|mRNAlikelncRNA|Homosapiens|HumanlncRNA|JounralRNA|2213|NULL|15.9451000|-0.2685408	chr18	2919999	2922998	-					EMILIN2		chr18:2906999-2914090	inner
LNCA_21_P0009402	7.0816	P	8.31928	P	0.424055	0	lncRNA	AK098506		AK098506	NA		LOC284112	uncharacterized LOC284112				BROAD Institute lincRNA (XLOC_012373), lincRNA [TCONS_00026027]	chr17:6921533-6921474	hs|17p13.1	Agilent_HUMAN_G3V2	AK098506	AK098506	chr17	6921474	6921533	-								Unknown
LNCA_21_P0006748	2.57905	A	3.81515	P	0.424519	0	lncRNA	ENST00000432530			NA		XLOC_008781		ENST00000432530			BROAD Institute lincRNA (XLOC_008781), lincRNA [TCONS_00017954]	chr10:38064440-38064381	hs|10p11.1	Agilent_HUMAN_G3V2	ENST00000432530	ENST00000432530	chr10	38064381	38064440	-								Unknown
LNCA_21_P0007881	3.25032	A	4.4855	P	0.424792	0	lncRNA	TCONS_00021347			NA		XLOC_010117					BROAD Institute lincRNA (XLOC_010117), lincRNA [TCONS_00021347]	chr12:68826454-68826395	hs|12q15	Agilent_HUMAN_G3V2	TCONS_00021347	TCONS_00021347	chr12	68826395	68826454	-								Unknown
LNCA_19_P00802450	3.50379	A	4.73647	P	0.425527	0	lncRNA	TCONS_l2_00029068			NA		XLOC_l2_015037					BROAD Institute lincRNA (XLOC_l2_015037), lincRNA [TCONS_l2_00029068]	chr9:132271169-132271228	hs|9q34.11	Agilent_HUMAN_G3V2	TCONS_l2_00029068	TCONS_l2_00029068	chr9	132271169	132271228	+								Unknown
LNCA_21_P0008652	5.34501	P	6.57705	P	0.425715	0	lncRNA	TCONS_00023453			NA		XLOC_011299					BROAD Institute lincRNA (XLOC_011299), lincRNA [TCONS_00023453]	chr15:72082536-72082595	hs|15q23	Agilent_HUMAN_G3V2	TCONS_00023453	TCONS_00023453	chr15	72082536	72082595	+								Unknown
CUST_26602_PI429285431	5.0007	P	6.23229	P	0.425847	0	lncRNA	28105-1_{1..620}	lnc-PMP2-1:1		NA										lncipedia2.1	lncipedia2.1,	>lnc-PMP2-1:1	chr8	82193568	82194187	-	lnc-PMP2-1	lnc-PMP2-1:1	ENSG00000254027.1	RP11-363E6.3	FABP5		chr8:82192718-82197012	inner
CUST_27094_PI429285431	2.72098	A	3.94933	P	0.426805	0	lncRNA	28627-1_{1..752}	n324205|NULL|mRNAlikelncRNA|Homosapiens|vegalncRNA|GENCODE|OTTHUMT00000327891|http://vega.sanger.ac.uk/Homo_sapiens/Transcript/Summary?db=core;t=OTTHUMT00000327891|-0.1992900|-0.2611101		NA										NONCODERv3	NONCODERv3,	>n324205|NULL|mRNAlikelncRNA|Homosapiens|vegalncRNA|GENCODE|OTTHUMT00000327891|http://vega.sanger.ac.uk/Homo_sapiens/Transcript/Summary?db=core;t=OTTHUMT00000327891|-0.1992900|-0.2611101	chr7	30590840	30591591	-								inter
CUST_18407_PI429285431	7.42432	P	8.65147	P	0.427162	0	lncRNA	20132-1_{1..617}	lnc-POTEM-2:8		NA										lncipedia2.1	lncipedia2.1,NONCODERv3,	>lnc-POTEM-2:8	chr14	19925240	19925856	-	lnc-POTEM-2	lnc-POTEM-2:8	ENSG00000244306	CTD-2314B22.3				inter
LNCA_21_P0013789	4.19561	P	5.4193	P	0.428187	0	lncRNA	TCONS_l2_00030324			NA		XLOC_l2_015593					BROAD Institute lincRNA (XLOC_l2_015593), lincRNA [TCONS_l2_00030324]	chrX:106790446-106793311	hs|Xq22.3	Agilent_HUMAN_G3V2	TCONS_l2_00030324	TCONS_l2_00030324	chrX	106790446	106793311	+								Unknown
CUST_12161_PI429285431	3.37003	A	4.58885	P	0.429636	0	lncRNA	13759-1_{1..442}	lnc-MDM1-1:2		NA										lncipedia2.1	lncipedia2.1,NONCODERv3,UCSC,	>lnc-MDM1-1:2	chr12	68845147	68845588	-	lnc-MDM1-1	lnc-MDM1-1:2	XLOC_010117	linc-MDM1-1				inter
CUST_18800_PI429285431	2.85122	A	4.06954	P	0.429783	0	lncRNA	20495-1_{1..403}	lnc-TDRD3-3:1		NA										lncipedia2.1	lncipedia2.1,ensembl.GRCh37.72,	>lnc-TDRD3-3:1	chr13	61491934	61492336	+	lnc-TDRD3-3	lnc-TDRD3-3:1	ENSG00000227510	RP11-196P2.1				inter
CUST_37975_PI429285431	3.32758	A	4.54358	P	0.430474	0	lncRNA	39063-1_{1..989}	n346529|NULL|lincRNA|Homosapiens|HumanlincRNA|ScriptureReconstructionLincRNAsByLuo[unpublished]|linc_luo_2079|NULL|-1.2934300|-0.1996033		NA										NONCODERv3	lncipedia2.1,NONCODERv3,UCSC,	>n346529|NULL|lincRNA|Homosapiens|HumanlincRNA|ScriptureReconstructionLincRNAsByLuo[unpublished]|linc_luo_2079|NULL|-1.2934300|-0.1996033	chr5	162990894	162991882	+								inter
CUST_15826_PI429285431	4.31057	P	5.52638	P	0.430529	0	lncRNA	17515-1_{1..533}	lnc-HEATR2-3:6		NA										lncipedia2.1	lncipedia2.1,NONCODERv3,UCSC,	>lnc-HEATR2-3:6	chr7	564002	564534	+	lnc-HEATR2-3	lnc-HEATR2-3:6	XLOC_005958	linc-HEATR2-2	PDGFA		chr7:554002-559481	inter
CUST_35545_PI429285431	4.23921	P	5.4547	P	0.430627	0	lncRNA	36960-1_{1..2884}	n342668|BC044655|mRNAlikelncRNA|Homosapiens|HumanlncRNA|JounralRNA|5170|NULL|2.8779900|-0.1683007		NA										NONCODERv3	NONCODERv3,UCSC,	>n342668|BC044655|mRNAlikelncRNA|Homosapiens|HumanlncRNA|JounralRNA|5170|NULL|2.8779900|-0.1683007	chr17	20340136	20343019	+					LGALS9B		chr17:20346099-20360557	inter
CUST_4266_PI429285431	2.85973	A	4.07058	P	0.432013	0	lncRNA	4223-1_{1..2428}	transcript_id "ENST00000603432.1" | genecode_v17		NA										gencode_v17	gencode_v17,ensembl.GRCh37.72,	>transcript_id "ENST00000603432.1" | genecode_v17	chr12	54350318	54352745	+	ENSG00000271090.1	ENST00000603432.1	AC012531.23	AC012531.23-001	HOXC12		chr12:54348714-54350350	inner
CUST_20674_PI429285431	2.97453	A	4.18457	P	0.432258	0	lncRNA	22311-1_{1..686}	lnc-SIDT1-1:2		NA										lncipedia2.1	lncipedia2.1,ncbi,	>lnc-SIDT1-1:2	chr3	113152639	113153324	+	lnc-SIDT1-1	lnc-SIDT1-1:2	ENSG00000243849.1	WDR52-AS1	WDR52	hg19_refFlat_WDR52:range=chr3:113081977-1131525115'pad=0,hg19_refFlat_WDR52:range=chr3:113081977-1131525115'pad=0 3'pad=0 strand=- repeatMasking=none,-78.20;hg19_refFlat_WDR52:range=chr3:113010404-1131525115'pad=0,hg19_refFlat_WDR52:range=chr3:113010404-1131525115'pad=0 3'pad=0 strand=- repeatMasking=none,-78.20chr3:113142639-113160361		inner
CUST_12158_PI429285431	3.9933	A	5.2004	P	0.433137	0	lncRNA	13756-3_{6001..8014}	lnc-TPM4-2:2		NA										lncipedia2.1	gencode_v17,lncipedia2.1,NONCODERv3,ensembl.GRCh37.72,UCSC,	>lnc-TPM4-2:2	chr19	16141931	16143944	+	lnc-TPM4-2	lnc-TPM4-2:2	XLOC_012983	linc-TPM4-2		hg19_refFlat_OSTC:range=chr4:109571812-1095884135'pad=0,hg19_refFlat_OSTC:range=chr4:109571812-1095884135'pad=0 3'pad=0 strand=+ repeatMasking=none,-80.30;hg19_refFlat_UTY:range=chrY:15434994-155915455'pad=0,hg19_refFlat_UTY:range=chrY:15434994-155915455'pad=0 3'pad=0 strand=- repeatMasking=none,-85.20;hg19_refFlat_MRPL10:range=chr17:45901571-459065865'pad=0,hg19_refFlat_MRPL10:range=chr17:459015…		inter
LNCA_21_P0008729	2.6037	A	3.80753	P	0.434121	0	lncRNA	TCONS_00023640			NA		XLOC_011441					BROAD Institute lincRNA (XLOC_011441), lincRNA [TCONS_00023640]	chr15:40615504-40615445	hs|15q15.1	Agilent_HUMAN_G3V2	TCONS_00023640	TCONS_00023640	chr15	40615445	40615504	-								Unknown
LNCA_21_P0005869	10.5731	P	11.7759	P	0.43444	0	lncRNA	TCONS_00015084			NA		XLOC_007149					BROAD Institute lincRNA (XLOC_007149), lincRNA [TCONS_00015084]	chr8:91566582-91546799	hs|8q21.3	Agilent_HUMAN_G3V2	TCONS_00015084	TCONS_00015084	chr8	91546799	91566582	-								Unknown
CUST_13853_PI429285431	4.7763	P	5.97787	P	0.434801	0	lncRNA	15496-1_{1..447}	lnc-TUSC5-1:1		NA										lncipedia2.1	lncipedia2.1,NONCODERv3,UCSC,	>lnc-TUSC5-1:1	chr17	1243936	1244382	+	lnc-TUSC5-1	lnc-TUSC5-1:1	XLOC_012073	linc-WDR81-3	YWHAE	hg19_refFlat_NOS3:range=chr7:150690892-1507004915'pad=0,hg19_refFlat_NOS3:range=chr7:150690892-1507004915'pad=0 3'pad=0 strand=+ repeatMasking=none,-73.60;hg19_refFlat_STAP2:range=chr19:4324130-43387505'pad=0,hg19_refFlat_STAP2:range=chr19:4324130-43387505'pad=0 3'pad=0 strand=- repeatMasking=none,-78.40;hg19_refFlat_ZNF700:range=chr19:12037391-120610685'pad=0,hg19_refFlat_ZNF700:range=chr19:1203…		inter
CUST_8976_PI429285431	4.32918	P	5.53035	P	0.434923	0	lncRNA	10507-2_{3001..5008}	lnc-FAM20C-3:1		NA										lncipedia2.1	lncipedia2.1,NONCODERv3,ncbi,	>lnc-FAM20C-3:1	chr7	156409	158416	+	lnc-FAM20C-3	lnc-FAM20C-3:1	ENSG00000240859	AC093627.10		hg19_refFlat_PKP2:range=chr12:32945358-330496655'pad=0,hg19_refFlat_PKP2:range=chr12:32945358-330496655'pad=0 3'pad=0 strand=- repeatMasking=none,-74.40		inter
CUST_7730_PI429285431	2.95748	A	4.15758	P	0.435247	0	lncRNA	9361-1_{1..512}	lnc-APAF1-1:1		NA										lncipedia2.1	lncipedia2.1,NONCODERv3,	>lnc-APAF1-1:1	chr12	99370170	99370681	+	lnc-APAF1-1	lnc-APAF1-1:1	ENSG00000257458	RP11-473C19.1	ANKS1B		chr12:99360170-99380434	inner
CUST_15315_PI429285431	3.18552	A	4.3847	P	0.435523	0	lncRNA	16994-1_{1..392}	lnc-CD9-3:1		NA										lncipedia2.1	lncipedia2.1,NONCODERv3,UCSC,	>lnc-CD9-3:1	chr12	6281771	6282162	+	lnc-CD9-3	lnc-CD9-3:1	XLOC_009629	linc-CD9-3				inter
CUST_24026_PI429285431	2.95761	A	4.155	P	0.436065	0	lncRNA	25578-1_{1..563}	lnc-ZNF236-1:3		NA										lncipedia2.1	lncipedia2.1,	>lnc-ZNF236-1:3	chr18	74691312	74691874	+	lnc-ZNF236-1	lnc-ZNF236-1:3	ENSG00000266844.1	RP11-862L9.3	MBP		chr18:74690789-74701509	inner
CUST_36255_PI429285431	2.54289	A	3.73192	P	0.438598	0	lncRNA	37497-1_{1..850}	n344790|NULL|lincRNA|Homosapiens|HumanlincRNA|ScriptureReconstructionLincRNAsByLuo[unpublished]|linc_luo_339|NULL|-1.3409100|-0.3664062		NA										NONCODERv3	NONCODERv3,	>n344790|NULL|lincRNA|Homosapiens|HumanlincRNA|ScriptureReconstructionLincRNAsByLuo[unpublished]|linc_luo_339|NULL|-1.3409100|-0.3664062	chrX	13284166	13285015	+								inter
LNCA_21_P0012635	4.285	P	5.4721	P	0.439186	0	lncRNA	TCONS_l2_00020892			NA		XLOC_l2_010947					BROAD Institute lincRNA (XLOC_l2_010947), lincRNA [TCONS_l2_00020892]	chr4:174818394-174818453	hs|4q34.1	Agilent_HUMAN_G3V2	TCONS_l2_00020892	TCONS_l2_00020892	chr4	174818394	174818453	+								Unknown
LNCA_21_P0001636	5.33539	P	6.5199	P	0.439976	0	lncRNA	ENST00000433058			NA		XLOC_001230		ENST00000433058	THC2609725		BROAD Institute lincRNA (XLOC_001230), lincRNA [TCONS_00001845]	chr1:225636192-225636133	hs|1q42.12	Agilent_HUMAN_G3V2	ENST00000433058	ENST00000433058	chr1	225636133	225636192	-								Unknown
LNCA_21_P0005446	4.16657	P	5.35079	P	0.440062	0	lncRNA	TCONS_00013636			NA		XLOC_006298					BROAD Institute lincRNA (XLOC_006298), lincRNA [TCONS_00013636]	chr7:153120542-153120601	hs|7q36.2	Agilent_HUMAN_G3V2	TCONS_00013636	TCONS_00013636	chr7	153120542	153120601	+								Unknown
CUST_703_PI429285431	3.92076	A	5.10378	P	0.440426	0	lncRNA	696-1_{1..823}	transcript_id "ENST00000591129.1" | genecode_v17		NA										gencode_v17	gencode_v17,ensembl.GRCh37.72,	>transcript_id "ENST00000591129.1" | genecode_v17	chr2	6775252	6776074	-	ENSG00000236172.2	ENST00000591129.1	AC097517.2	AC097517.2-007				inter
CUST_5539_PI429285431	2.53193	A	3.71458	P	0.440543	0	lncRNA	5469-1_{1..584}	transcript_id "ENST00000568471.1" | genecode_v17		NA										gencode_v17	gencode_v17,lncipedia2.1,ensembl.GRCh37.72,	>transcript_id "ENST00000568471.1" | genecode_v17	chr16	51069029	51069612	-	ENSG00000260605.1	ENST00000568471.1	RP11-883G14.3	RP11-883G14.3-001				inter
CUST_8282_PI429285431	3.61556	A	4.79692	P	0.440935	0	lncRNA	9866-1_{1..1114}	lnc-SLC30A4-1:2		NA										lncipedia2.1	lncipedia2.1,NONCODERv3,	>lnc-SLC30A4-1:2	chr15	45693879	45694992	-	lnc-SLC30A4-1	lnc-SLC30A4-1:2	ENSG00000230288	RP11-519G16.1	SPATA5L1		chr15:45694519-45704520	inter
LNCA_21_P0013008	3.02566	A	4.20386	P	0.441903	0	lncRNA	TCONS_l2_00023995			NA		XLOC_l2_012366					BROAD Institute lincRNA (XLOC_l2_012366), lincRNA [TCONS_l2_00023995]	chr6:4274837-4274896	hs|6p25.1	Agilent_HUMAN_G3V2	TCONS_l2_00023995	TCONS_l2_00023995	chr6	4274837	4274896	+								Unknown
LNCA_21_P0006871	5.59753	P	6.77517	P	0.442074	0	lncRNA	TCONS_00018199			NA		XLOC_008481					BROAD Institute lincRNA (XLOC_008481), lincRNA [TCONS_00018199]	chr10:48117893-48117952	hs|10q11.22	Agilent_HUMAN_G3V2	TCONS_00018199	TCONS_00018199	chr10	48117893	48117952	+								Unknown
LNCA_21_P0005642	3.20813	A	4.3845	P	0.442462	0	lncRNA	TCONS_00014573			NA		XLOC_006684					BROAD Institute lincRNA (XLOC_006684), lincRNA [TCONS_00014573]	chr8:1266419-1267646	hs|8p23.3	Agilent_HUMAN_G3V2	TCONS_00014573	TCONS_00014573	chr8	1266419	1267646	+								Unknown
CUST_36693_PI429285431	3.27897	A	4.45114	P	0.443756	0	lncRNA	37875-2_{3001..4107}	n345182|NULL|lincRNA|Homosapiens|HumanlincRNA|ScriptureReconstructionLincRNAsByLuo[unpublished]|linc_luo_731|NULL|-1.3045500|-0.4064426		NA										NONCODERv3	NONCODERv3,	>n345182|NULL|lincRNA|Homosapiens|HumanlincRNA|ScriptureReconstructionLincRNAsByLuo[unpublished]|linc_luo_731|NULL|-1.3045500|-0.4064426	chr12	63002133	63003239	+					MON2	hg19_refFlat_C8orf44:range=chr8:67589944-675921895'pad=0,hg19_refFlat_C8orf44:range=chr8:67589944-675921895'pad=0 3'pad=0 strand=+ repeatMasking=none,-77.40;hg19_refFlat_FBLIM1:range=chr1:16091479-161015265'pad=0,hg19_refFlat_FBLIM1:range=chr1:16091479-161015265'pad=0 3'pad=0 strand=+ repeatMasking=none,-78.00;hg19_refFlat_ADARB1:range=chr21:46591572-466421125'pad=0,hg19_refFlat_ADARB1:range=chr2…		inter
CUST_4161_PI429285431	4.7203	P	5.89099	P	0.444208	0	lncRNA	4119-1_{1..979}	transcript_id "ENST00000412084.1" | genecode_v17		NA										gencode_v17	gencode_v17,lncipedia2.1,NONCODERv3,ensembl.GRCh37.72,	>transcript_id "ENST00000412084.1" | genecode_v17	chr12	10089178	10090156	-	ENSG00000225231.1	ENST00000412084.1	AC091814.2	AC091814.2-001	CLEC12A		chr12:10103915-10106094	inter
LNCA_21_P0009382	11.3846	P	12.5522	P	0.44517	0	lncRNA	AB593144		AB593144	NA		XLOC_012142					BROAD Institute lincRNA (XLOC_012142), lincRNA [TCONS_00025864]	chr17:20979250-20988112	hs|17p11.2	Agilent_HUMAN_G3V2	AB593144	AB593144	chr17	20979250	20988112	+								Unknown
CUST_5567_PI429285431	4.82473	P	5.99049	P	0.445729	0	lncRNA	5496-1_{1..644}	transcript_id "ENST00000561906.1" | genecode_v17		NA										gencode_v17	gencode_v17,lncipedia2.1,ensembl.GRCh37.72,	>transcript_id "ENST00000561906.1" | genecode_v17	chr16	58455243	58455886	+	ENSG00000260186.1	ENST00000561906.1	RP11-481J2.2	RP11-481J2.2-001	NDRG4		chr16:58497549-58506374	inter
CUST_18548_PI429285431	7.55961	P	8.7235	P	0.446308	0	lncRNA	20259-1_{1..544}	lnc-RP11-826N14.2.1-2:5		NA										lncipedia2.1	lncipedia2.1,NONCODERv3,UCSC,	>lnc-RP11-826N14.2.1-2:5	chr5	175602151	175602694	-	lnc-RP11-826N14.2.1-2	lnc-RP11-826N14.2.1-2:5	ENSG00000248596	RP11-844P9.2				inter
CUST_24101_PI429285431	5.90464	P	7.06759	P	0.446599	0	lncRNA	25652-1_{1..2226}	lnc-GLUD1-4:12		NA										lncipedia2.1	lncipedia2.1,NONCODERv3,UCSC,	>lnc-GLUD1-4:12	chr10	89067714	89069939	-	lnc-GLUD1-4	lnc-GLUD1-4:12	ENSG00000223482.1	RP11-322M19.1				inter
CUST_29404_PI429285431	6.54939	P	7.71165	P	0.446811	0	lncRNA	31158-1_{1..203}	n332765|AF027140|mRNAlikelncRNA|Homosapiens|NULL|H-invitationalv7.5|HIT000062866|http://h-invitational.jp/hinv/spsoup/transcript_view?hit_id=HIT000062866|1.1155300|-0.0470722		NA										NONCODERv3	NONCODERv3,	>n332765|AF027140|mRNAlikelncRNA|Homosapiens|NULL|H-invitationalv7.5|HIT000062866|http://h-invitational.jp/hinv/spsoup/transcript_view?hit_id=HIT000062866|1.1155300|-0.0470722	chr17	16456079	16456281	-					ZNF287		chr17:16453631-16466282	inner
CUST_38794_PI429285431	4.53675	P	5.69612	P	0.447708	0	lncRNA	39789-1_{1..1985}	n384487|NULL|lncRNA|Homosapiens||UCSCGeneNoncode|uc003hvp.1||-0.1533430|-0.3160553		NA										NONCODERv3	NONCODERv3,ncbi,	>n384487|NULL|lncRNA|Homosapiens||UCSCGeneNoncode|uc003hvp.1||-0.1533430|-0.3160553	chr4	100871635	100873619	+					DNAJB14	hg19_refFlat_STAP2:range=chr19:4324130-43387505'pad=0,hg19_refFlat_STAP2:range=chr19:4324130-43387505'pad=0 3'pad=0 strand=- repeatMasking=none,-75.90;hg19_refFlat_AMBRA1:range=chr11:46419000-465699305'pad=0,hg19_refFlat_AMBRA1:range=chr11:46419000-465699305'pad=0 3'pad=0 strand=- repeatMasking=none,-53.70;hg19_refFlat_ZNF283:range=chr19:44337657-443527935'pad=0,hg19_refFlat_ZNF283:range=chr19:44…		inter
CUST_34379_PI429285431	3.76404	A	4.92242	P	0.448016	0	lncRNA	35865-1_{1..2873}	n341248|AK097412|mRNAlikelncRNA|Homosapiens|HumanlncRNA|JounralRNA|3716|NULL|1.1610800|-0.1925650		NA										NONCODERv3	NONCODERv3,	>n341248|AK097412|mRNAlikelncRNA|Homosapiens|HumanlncRNA|JounralRNA|3716|NULL|1.1610800|-0.1925650	chr7	50850752	50853624	+					GRB10		chr7:50840752-50861159	inner
LNCA_21_P0010244	3.4879	A	4.64627	P	0.448017	0	lncRNA	TCONS_00029017			NA		XLOC_013940					BROAD Institute lincRNA (XLOC_013940), lincRNA [TCONS_00029017]	chr21:40386819-40386878	hs|21q22.2	Agilent_HUMAN_G3V2	TCONS_00029017	TCONS_00029017	chr21	40386819	40386878	+								Unknown
LNCA_21_P0009138	5.2986	P	6.45555	P	0.448459	0	lncRNA	TCONS_00025079			NA		XLOC_012043					BROAD Institute lincRNA (XLOC_012043), lincRNA [TCONS_00025079]	chr16:86232557-86232498	hs|16q24.1	Agilent_HUMAN_G3V2	TCONS_00025079	TCONS_00025079	chr16	86232498	86232557	-								Unknown
CUST_24715_PI429285431	4.23659	P	5.39088	P	0.449286	0	lncRNA	26261-1_{1..436}	lnc-MOCS1-1:1		NA										lncipedia2.1	lncipedia2.1,	>lnc-MOCS1-1:1	chr6	39867525	39867960	-	lnc-MOCS1-1	lnc-MOCS1-1:1	ENSG00000240126.1	RP11-61I13.2	DAAM2		chr6:39857525-39872653	inner
LNCA_21_P0006890	3.31286	A	4.46593	P	0.449666	0	lncRNA	TCONS_00018268			NA		XLOC_008549					BROAD Institute lincRNA (XLOC_008549), lincRNA [TCONS_00018268]	chr10:90792706-90792765	hs|10q23.31	Agilent_HUMAN_G3V2	TCONS_00018268	TCONS_00018268	chr10	90792706	90792765	+								Unknown
CUST_49411_PI429285431	6.11958	P	7.27149	P	0.450028	0	lncRNA	53217-2_{3001..4292}	hg19_lincRNAsTranscripts_TCONS_l2_00023261 range=chr5:175570100-175626411 5'pad=0 3'pad=0 strand=- repeatMasking=none		NA										UCSC	UCSC,	>hg19_lincRNAsTranscripts_TCONS_l2_00023261 range=chr5:175570100-175626411 5'pad=0 3'pad=0 strand=- repeatMasking=none	chr5	175573100	175574391	-						hg19_refFlat_ZNF195:range=chr11:3380348-33948215'pad=0,hg19_refFlat_ZNF195:range=chr11:3380348-33948215'pad=0 3'pad=0 strand=- repeatMasking=none,-76.10;hg19_refFlat_PTBP3:range=chr9:114982452-1150601455'pad=0,hg19_refFlat_PTBP3:range=chr9:114982452-1150601455'pad=0 3'pad=0 strand=- repeatMasking=none,-76.80;hg19_refFlat_STAP2:range=chr19:4324130-43387505'pad=0,hg19_refFlat_STAP2:range=chr19:4324…		inter
CUST_31383_PI429285431	3.00269	A	4.15394	P	0.450234	0	lncRNA	33161-1_{1..892}	n337849|AJ242730|mRNAlikelncRNA|Homosapiens|HumanlncRNA|JounralRNA|232|NULL|3.8516900|-0.0315980		NA										NONCODERv3	NONCODERv3,	>n337849|AJ242730|mRNAlikelncRNA|Homosapiens|HumanlncRNA|JounralRNA|232|NULL|3.8516900|-0.0315980	chr1	33832893	33833784	-					PHC2		chr1:33822893-33841194	inner
LNCA_19_P00320275	6.18547	P	7.33663	P	0.450262	0	lncRNA	ENST00000498732			NA		XLOC_008079		ENST00000498732			BROAD Institute lincRNA (XLOC_008079), lincRNA [TCONS_00017468]	chrX:139854449-139854508	hs|Xq27.1	Agilent_HUMAN_G3V2	ENST00000498732	ENST00000498732	chrX	139854449	139854508	+								Unknown
LNCA_21_P0008778	3.38992	A	4.54086	P	0.450332	0	lncRNA	TCONS_00023779			NA		XLOC_011573					BROAD Institute lincRNA (XLOC_011573), lincRNA [TCONS_00023779]	chr15:90066824-90064942	hs|15q26.1	Agilent_HUMAN_G3V2	TCONS_00023779	TCONS_00023779	chr15	90064942	90066824	-								Unknown
CUST_8709_PI429285431	5.44574	P	6.59594	P	0.450562	0	lncRNA	10253-1_{1..550}	lnc-DCTD-4:8		NA										lncipedia2.1	lncipedia2.1,NONCODERv3,	>lnc-DCTD-4:8	chr4	183006007	183006556	-	lnc-DCTD-4	lnc-DCTD-4:8	ENSG00000177822	AC108142.1				inter
CUST_39494_PI429285431	4.29384	A	5.44151	P	0.451353	0	lncRNA	40441-1_{1..1804}	n387222|NULL|lncRNA|Homosapiens||UCSCGeneNoncode|uc011ago.1||4.2667000|-0.1390165		NA										NONCODERv3	NONCODERv3,UCSC,	>n387222|NULL|lncRNA|Homosapiens||UCSCGeneNoncode|uc011ago.1||4.2667000|-0.1390165	chr22	18761201	18763004	-					LOC100132900		chr22:18781949-18789362	inter
CUST_34567_PI429285431	4.39904	P	5.54403	P	0.452192	0	lncRNA	36027-1_{1..2069}	n341449|AK126395|mRNAlikelncRNA|Homosapiens|HumanlncRNA|JounralRNA|3919|NULL|-1.0874400|-0.2057199		NA										NONCODERv3	NONCODERv3,	>n341449|AK126395|mRNAlikelncRNA|Homosapiens|HumanlncRNA|JounralRNA|3919|NULL|-1.0874400|-0.2057199	chr13	114181414	114183482	+					TMCO3		chr13:114171414-114193483	inner
LNCA_21_P0009790	2.9886	A	4.13305	P	0.452362	0	lncRNA	TCONS_00027578			NA		XLOC_013095					BROAD Institute lincRNA (XLOC_013095), lincRNA [TCONS_00027578]	chr19:45248725-45248784	hs|19q13.32	Agilent_HUMAN_G3V2	TCONS_00027578	TCONS_00027578	chr19	45248725	45248784	+								Unknown
CUST_19277_PI429285431	3.46574	A	4.60983	P	0.452476	0	lncRNA	20945-1_{1..558}	lnc-LPO-1:11		NA										lncipedia2.1	lncipedia2.1,	>lnc-LPO-1:11	chr17	56429096	56429653	+	lnc-LPO-1	lnc-LPO-1:11	ENSG00000265148.1	RP5-1171I10.4	RNF43		chr17:56431037-56439104	inner
CUST_34878_PI429285431	3.73367	A	4.87761	P	0.452523	0	lncRNA	36303-1_{1..2035}	n341791|BC036799|mRNAlikelncRNA|Homosapiens|HumanlncRNA|JounralRNA|4268|NULL|-0.6275260|-0.1356210		NA										NONCODERv3	gencode_v17,lncipedia2.1,NONCODERv3,ensembl.GRCh37.72,	>n341791|BC036799|mRNAlikelncRNA|Homosapiens|HumanlncRNA|JounralRNA|4268|NULL|-0.6275260|-0.1356210	chr9	132242883	132244917	-								inter
CUST_31521_PI429285431	4.28517	A	5.42903	P	0.452547	0	lncRNA	33280-1_{1..3000}	n338009|AL122113|mRNAlikelncRNA|Homosapiens|HumanlncRNA|JounralRNA|396|NULL|-0.9252970|-0.2111409		NA										NONCODERv3	NONCODERv3,	>n338009|AL122113|mRNAlikelncRNA|Homosapiens|HumanlncRNA|JounralRNA|396|NULL|-0.9252970|-0.2111409	chr22	28416308	28419307	-					TTC28		chr22:28406308-28429341	inner
LNCA_21_P0007841	3.70444	A	4.8472	P	0.452893	0	lncRNA	ENST00000548779		AK093193	NA	Hs.524596	XLOC_009807		ENST00000548779	THC2619920		BROAD Institute lincRNA (XLOC_009807), lincRNA [TCONS_00021163]	chr12:75644750-75644809	hs|12q21.1	Agilent_HUMAN_G3V2	ENST00000548779	ENST00000548779	chr12	75644750	75644809	+								Unknown
LNCA_21_P0006007	3.17479	A	4.31377	P	0.454081	0	lncRNA	ENST00000417311			NA		XLOC_007344		ENST00000417311			BROAD Institute lincRNA (XLOC_007344), lincRNA [TCONS_00015666]	chr9:36315217-36315276	hs|9p13.2	Agilent_HUMAN_G3V2	ENST00000417311	ENST00000417311	chr9	36315217	36315276	+								Unknown
CUST_29503_PI429285431	5.42271	P	6.56018	P	0.454556	0	lncRNA	31261-1_{1..500}	n332934|AF086538|mRNAlikelncRNA|Homosapiens|NULL|H-invitationalv7.5|HIT000067417|http://h-invitational.jp/hinv/spsoup/transcript_view?hit_id=HIT000067417|-1.1321000|-0.2742982		NA										NONCODERv3	NONCODERv3,	>n332934|AF086538|mRNAlikelncRNA|Homosapiens|NULL|H-invitationalv7.5|HIT000067417|http://h-invitational.jp/hinv/spsoup/transcript_view?hit_id=HIT000067417|-1.1321000|-0.2742982	chr3	64563475	64563974	+					ADAMTS9		chr3:64553475-64573975	inner
CUST_26363_PI429285431	2.97059	A	4.10715	P	0.454844	0	lncRNA	27870-1_{1..412}	lnc-RPS6-1:1		NA										lncipedia2.1	lncipedia2.1,	>lnc-RPS6-1:1	chr9	19292273	19292684	-	lnc-RPS6-1	lnc-RPS6-1:1	ENSG00000232978.1	RP11-146N23.4	DENND4C		chr9:19282273-19302577	inter
CUST_18444_PI429285431	2.64051	A	3.77562	P	0.4553	0	lncRNA	20168-1_{1..781}	lnc-EVX1-3:1		NA										lncipedia2.1	lncipedia2.1,NONCODERv3,UCSC,	>lnc-EVX1-3:1	chr7	27240242	27241022	+	lnc-EVX1-3	lnc-EVX1-3:1	ENSG00000243766	HOTTIP	HOXA13		chr7:27236499-27239725	inter
CUST_29757_PI429285431	3.1912	A	4.32549	P	0.45556	0	lncRNA	31519-1_{1..630}	n333442|BC018062|mRNAlikelncRNA|Homosapiens|NULL|H-invitationalv7.5|HIT000089554|http://h-invitational.jp/hinv/spsoup/transcript_view?hit_id=HIT000089554|2.9671800|-0.0562685		NA										NONCODERv3	NONCODERv3,	>n333442|BC018062|mRNAlikelncRNA|Homosapiens|NULL|H-invitationalv7.5|HIT000089554|http://h-invitational.jp/hinv/spsoup/transcript_view?hit_id=HIT000089554|2.9671800|-0.0562685	chr20	3063188	3063817	-					AVP		chr20:3063202-3065370	inner
CUST_22423_PI429285431	2.70921	A	3.84189	P	0.456069	0	lncRNA	24012-1_{1..571}	lnc-ELL2-1:1		NA										lncipedia2.1	lncipedia2.1,UCSC,	>lnc-ELL2-1:1	chr5	95321964	95322534	-	lnc-ELL2-1	lnc-ELL2-1:1	ENSG00000250955.1	AC008592.7				inter
CUST_26516_PI429285431	3.57982	A	4.71098	P	0.456549	0	lncRNA	28023-1_{1..281}	lnc-RTL1-7:1		NA										lncipedia2.1	lncipedia2.1,ensembl.GRCh37.72,	>lnc-RTL1-7:1	chr14	101903163	101903443	-	lnc-RTL1-7	lnc-RTL1-7:1	ENSG00000259023.1	LINC00524				inter
CUST_2722_PI429285431	7.35425	P	8.48488	P	0.456717	0	lncRNA	2707-1_{1..603}	transcript_id "ENST00000449466.1" | genecode_v17		NA										gencode_v17	gencode_v17,lncipedia2.1,NONCODERv3,ensembl.GRCh37.72,	>transcript_id "ENST00000449466.1" | genecode_v17	chr6	169558356	169558958	-	ENSG00000223485.1	ENST00000449466.1	RP11-417E7.1	RP11-417E7.1-002				inter
CUST_5082_PI429285431	7.02684	P	8.15522	P	0.457429	0	lncRNA	5022-1_{1..1842}	transcript_id "ENST00000452053.1" | genecode_v17		NA										gencode_v17	gencode_v17,lncipedia2.1,NONCODERv3,ensembl.GRCh37.72,ncbi,	>transcript_id "ENST00000452053.1" | genecode_v17	chr14	106435819	106437660	-	ENSG00000233988.1	ENST00000452053.1	ADAM6	ADAM6-001				inter
LNCA_21_P0014554	6.34991	P	7.47818	P	0.457462	0	lncRNA	ENST00000556071	XR_110287	XR_110287	NA	Hs.730181	LOC100506412		ENST00000556071	THC2610364		PREDICTED: Homo sapiens hypothetical LOC100506412 (LOC100506412), miscRNA [XR_110287]	chr14:46970736-46970795	hs|14q21.2	Agilent_HUMAN_G3V2	ENST00000556071	ENST00000556071	chr14	46970736	46970795	+								Unknown
CUST_8193_PI429285431	5.63568	P	6.75859	P	0.459168	0	lncRNA	9791-1_{1..442}	lnc-GLT1D1-1:3		NA										lncipedia2.1	lncipedia2.1,NONCODERv3,	>lnc-GLT1D1-1:3	chr12	129597610	129598051	+	lnc-GLT1D1-1	lnc-GLT1D1-1:3	ENSG00000249196	RP11-669N7.2	TMEM132D		chr12:129587610-129607839	inner
CUST_47782_PI429285431	3.20424	A	4.32678	P	0.459287	0	lncRNA	51707-1_{1..3000}	gi|385137065|ref|NR_047603.1| Homo sapiens ubiquitously transcribed tetratricopeptide repeat gene, Y-linked (UTY), transcript variant 33, non-coding RNA		NA										ncbi	ncbi,	>gi|385137065|ref|NR_047603.1| Homo sapiens ubiquitously transcribed tetratricopeptide repeat gene, Y-linked (UTY), transcript variant 33, non-coding RNA	ChrY	15360259	15363258	-	7404	NR_047603.1						inter
LNCA_21_P0002241	5.74619	P	6.86758	P	0.459651	0	lncRNA	TCONS_00003733			NA		XLOC_001532					BROAD Institute lincRNA (XLOC_001532), lincRNA [TCONS_00003733]	chr2:74377806-74377865	hs|2p13.1	Agilent_HUMAN_G3V2	TCONS_00003733	TCONS_00003733	chr2	74377806	74377865	+								Unknown
CUST_2064_PI429285431	3.30908	A	4.41993	P	0.46302	0	lncRNA	2055-1_{1..2419}	transcript_id "ENST00000507444.1" | genecode_v17		NA										gencode_v17	gencode_v17,lncipedia2.1,NONCODERv3,ensembl.GRCh37.72,ncbi,	>transcript_id "ENST00000507444.1" | genecode_v17	chr5	6310554	6312972	-	ENSG00000250490.1	ENST00000507444.1	CTD-2324F15.2	CTD-2324F15.2-001		hg19_refFlat_ISY1:range=chr3:128848924-1288798185'pad=0,hg19_refFlat_ISY1:range=chr3:128848924-1288798185'pad=0 3'pad=0 strand=- repeatMasking=none,-81.10;hg19_refFlat_BIRC5:range=chr17:76210398-762196355'pad=0,hg19_refFlat_BIRC5:range=chr17:76210398-762196355'pad=0 3'pad=0 strand=+ repeatMasking=none,-78.90;hg19_refFlat_YIF1B:range=chr19:38796129-388065575'pad=0,hg19_refFlat_YIF1B:range=chr19:38…		inter
LNCA_21_P0014721	4.63011	P	5.74096	P	0.463021	0	lncRNA	ENST00000514732	XR_112634	XR_112634	NA	Hs.573073	LOC100506564		ENST00000514732	THC2549680		PREDICTED: Homo sapiens hypothetical LOC100506564 (LOC100506564), miscRNA [XR_112634]	chr4:57467261-57469419	hs|4q12	Agilent_HUMAN_G3V2	ENST00000514732	ENST00000514732	chr4	57467261	57469419	+								Unknown
CUST_40362_PI429285431	4.86066	P	5.96998	P	0.463513	0	lncRNA	41161-2_{3001..3969}	n409104|NR_033233|lncRNA|Homosapiens||RefGeneNoncode|NR_033233||6.6464200|-0.1773382		NA										NONCODERv3	NONCODERv3,ncbi,	>n409104|NR_033233|lncRNA|Homosapiens||RefGeneNoncode|NR_033233||6.6464200|-0.1773382	chr6	39875033	39876001	-					DAAM2		chr6:39862033-39872653	inner
LNCA_21_P0003771	4.97376	P	6.08237	P	0.46374	0	lncRNA	TCONS_00008580			NA		XLOC_004089					BROAD Institute lincRNA (XLOC_004089), lincRNA [TCONS_00008580]	chr4:137502859-137502800	hs|4q28.3	Agilent_HUMAN_G3V2	TCONS_00008580	TCONS_00008580	chr4	137502800	137502859	-								Unknown
LNCA_21_P0006742	5.44112	P	6.54766	P	0.464405	0	lncRNA	ENST00000411802			NA		XLOC_008765		ENST00000411802			BROAD Institute lincRNA (XLOC_008765), lincRNA [TCONS_00017944]	chr10:30569075-30569016	hs|10p11.23	Agilent_HUMAN_G3V2	ENST00000411802	ENST00000411802	chr10	30569016	30569075	-								Unknown
LNCA_33_P3304452	3.06231	A	4.16713	P	0.464961	0	lncRNA	ENST00000535913	XR_109614	XR_109614	NA	Hs.675276			ENST00000535913	THC2481014		PREDICTED: Homo sapiens hypothetical LOC100128028 (LOC100128028), miscRNA [XR_109614]	chr20:44643197-44643138	hs|20q13.12	Agilent_HUMAN_G3V2	ENST00000535913	ENST00000535913	chr20	44643138	44643197	-								Unknown
CUST_30000_PI429285431	8.19819	P	9.30287	P	0.465004	0	lncRNA	31766-1_{1..398}	n334384|S78852|mRNAlikelncRNA|Homosapiens|NULL|H-invitationalv7.5|HIT000216826|http://h-invitational.jp/hinv/spsoup/transcript_view?hit_id=HIT000216826|1.6831500|-0.1024194		NA										NONCODERv3	NONCODERv3,	>n334384|S78852|mRNAlikelncRNA|Homosapiens|NULL|H-invitationalv7.5|HIT000216826|http://h-invitational.jp/hinv/spsoup/transcript_view?hit_id=HIT000216826|1.6831500|-0.1024194	chr19	10397680	10398077	+					ICAM5		chr19:10400655-10407454	inner
LNCA_21_P0005451	4.72906	P	5.83285	P	0.465291	0	lncRNA	TCONS_00013652			NA		XLOC_006308					BROAD Institute lincRNA (XLOC_006308), lincRNA [TCONS_00013652]	chr7:156016190-156017660	hs|7q36.3	Agilent_HUMAN_G3V2	TCONS_00013652	TCONS_00013652	chr7	156016190	156017660	+								Unknown
LNCA_21_P0010139	5.52247	P	6.62458	P	0.465835	0	lncRNA	ENST00000430391			NA		XLOC_013864		ENST00000430391			BROAD Institute lincRNA (XLOC_013864), lincRNA [TCONS_00028793]	chr21:16319355-16319414	hs|21q11.2	Agilent_HUMAN_G3V2	ENST00000430391	ENST00000430391	chr21	16319355	16319414	+								Unknown
CUST_18124_PI429285431	3.66491	A	4.76535	P	0.466372	0	lncRNA	19859-1_{1..275}	lnc-UCHL5-1:3		NA										lncipedia2.1	lncipedia2.1,NONCODERv3,UCSC,	>lnc-UCHL5-1:3	chr1	192924120	192924394	-	lnc-UCHL5-1	lnc-UCHL5-1:3	XLOC_001134	linc-FAM5C-4				inter
CUST_14554_PI429285431	3.08028	A	4.17926	P	0.466845	0	lncRNA	16223-1_{1..844}	lnc-AL035696.1-3:1		NA										lncipedia2.1	lncipedia2.1,NONCODERv3,UCSC,	>lnc-AL035696.1-3:1	chr6	226079	226922	+	lnc-AL035696.1-3	lnc-AL035696.1-3:1	XLOC_005118	linc-DUSP22-2				inter
CUST_14576_PI429285431	7.34346	P	8.44237	P	0.466867	0	lncRNA	16242-1_{1..463}	lnc-TCFL5-2:1		NA										lncipedia2.1	lncipedia2.1,NONCODERv3,UCSC,	>lnc-TCFL5-2:1	chr20	61423254	61423716	-	lnc-TCFL5-2	lnc-TCFL5-2:1	XLOC_013838	linc-GATA5-4	C20orf20		chr20:61427805-61431945	inter
LNCA_21_P0001477	4.98508	P	6.08149	P	0.467679	0	lncRNA	TCONS_00001417			NA		XLOC_000736					BROAD Institute lincRNA (XLOC_000736), lincRNA [TCONS_00001417]	chr1:23877812-23877753	hs|1p36.12	Agilent_HUMAN_G3V2	TCONS_00001417	TCONS_00001417	chr1	23877753	23877812	-								Unknown
CUST_27731_PI429285431	4.30799	P	5.40067	P	0.46889	0	lncRNA	29313-1_{1..538}	n324947|NULL|mRNAlikelncRNA|Homosapiens|vegalncRNA|GENCODE|OTTHUMT00000259161|http://vega.sanger.ac.uk/Homo_sapiens/Transcript/Summary?db=core;t=OTTHUMT00000259161|-0.2467740|-0.3366181		NA										NONCODERv3	NONCODERv3,	>n324947|NULL|mRNAlikelncRNA|Homosapiens|vegalncRNA|GENCODE|OTTHUMT00000259161|http://vega.sanger.ac.uk/Homo_sapiens/Transcript/Summary?db=core;t=OTTHUMT00000259161|-0.2467740|-0.3366181	chr20	50731373	50731910	+					ZFP64		chr20:50721373-50750526	inner
CUST_17661_PI429285431	3.14549	A	4.23519	P	0.469859	0	lncRNA	19390-1_{1..367}	lnc-MS4A8B-1:7		NA										lncipedia2.1	lncipedia2.1,NONCODERv3,UCSC,	>lnc-MS4A8B-1:7	chr11	60454383	60454749	+	lnc-MS4A8B-1	lnc-MS4A8B-1:7	XLOC_009142	linc-MS4A8B				inter
LNCA_21_P0011574	4.2493	P	5.33693	P	0.470534	0	lncRNA	ENST00000456537			NA		XLOC_l2_006013		ENST00000456537			BROAD Institute lincRNA (XLOC_l2_006013), lincRNA [TCONS_l2_00011628]	chr17:19342530-19342471	hs|17p11.2	Agilent_HUMAN_G3V2	ENST00000456537	ENST00000456537	chr17	19342471	19342530	-								Unknown
CUST_51979_PI429285431	3.95086	A	5.03654	P	0.47117	0	lncRNA	55517-2_{3001..5002}	hg19_lincRNAsTranscripts_TCONS_l2_00016362 range=chr20:58658544-58676498 5'pad=0 3'pad=0 strand=+ repeatMasking=none		NA										UCSC	UCSC,	>hg19_lincRNAsTranscripts_TCONS_l2_00016362 range=chr20:58658544-58676498 5'pad=0 3'pad=0 strand=+ repeatMasking=none	chr20	58661544	58663545	+								inter
CUST_4736_PI429285431	2.91126	A	3.99511	P	0.471766	0	lncRNA	4680-1_{1..212}	transcript_id "ENST00000554983.1" | genecode_v17		NA										gencode_v17	gencode_v17,lncipedia2.1,ensembl.GRCh37.72,	>transcript_id "ENST00000554983.1" | genecode_v17	chr14	21338438	21338649	-	ENSG00000259130.1	ENST00000554983.1	RP11-219E7.3	RP11-219E7.3-002				inter
CUST_33608_PI429285431	4.82099	P	5.90384	P	0.472096	0	lncRNA	35173-1_{1..311}	n340365|AF009278|mRNAlikelncRNA|Homosapiens|HumanlncRNA|JounralRNA|2826|NULL|-0.8540490|-0.2464208		NA										NONCODERv3	NONCODERv3,	>n340365|AF009278|mRNAlikelncRNA|Homosapiens|HumanlncRNA|JounralRNA|2826|NULL|-0.8540490|-0.2464208	chr5	9821166	9821476	-								inter
CUST_41727_PI429285431	4.98501	P	6.06737	P	0.472258	0	lncRNA	43253-1_{1..91}	ENST00000362142 ncrna:miRNA chromosome:GRCh37:14:101531784:101531874:1 gene:ENSG00000199012 gene_biotype:miRNA transcript_biotype:miRNA		NA										ensembl.GRCh37.72	ensembl.GRCh37.72,	>ENST00000362142 ncrna:miRNA chromosome:GRCh37:14:101531784:101531874:1 gene:ENSG00000199012 gene_biotype:miRNA transcript_biotype:miRNA	chr14	101531784	101531874	+	ENSG00000199012	ENST00000362142						inter
CUST_17337_PI429285431	5.2042	P	6.28126	P	0.473994	0	lncRNA	19055-1_{1..267}	lnc-WWOX-3:1		NA										lncipedia2.1	lncipedia2.1,NONCODERv3,UCSC,	>lnc-WWOX-3:1	chr16	79796223	79796489	+	lnc-WWOX-3	lnc-WWOX-3:1	XLOC_011798	linc-DYNLRB2-2				inter
CUST_10877_PI429285431	4.20275	P	5.27956	P	0.474076	0	lncRNA	12417-1_{1..561}	lnc-EDEM3-1:1		NA										lncipedia2.1	lncipedia2.1,NONCODERv3,UCSC,	>lnc-EDEM3-1:1	chr1	184641163	184641723	-	lnc-EDEM3-1	lnc-EDEM3-1:1	XLOC_001125	linc-GLT25D2-1				inter
CUST_46927_PI429285431	3.86024	A	4.93699	P	0.474095	0	lncRNA	51038-4_{9001..9424}	gi|254939594|ref|NR_003587.2| Homo sapiens myosin XVB pseudogene (MYO15B), non-coding RNA		NA										ncbi	NONCODERv3,ncbi,	>gi|254939594|ref|NR_003587.2| Homo sapiens myosin XVB pseudogene (MYO15B), non-coding RNA		NA	NA			NR_003587.2						Unknown
CUST_14017_PI429285431	2.92915	A	4.00494	P	0.47441	0	lncRNA	15665-1_{1..395}	lnc-STK39-3:2		NA										lncipedia2.1	lncipedia2.1,NONCODERv3,UCSC,	>lnc-STK39-3:2	chr2	169285454	169285848	-	lnc-STK39-3	lnc-STK39-3:2	XLOC_002384	linc-STK39-3				inter
CUST_21780_PI429285431	2.84494	A	3.91985	P	0.474701	0	lncRNA	23390-1_{1..555}	lnc-FGF23-2:1		NA										lncipedia2.1	lncipedia2.1,	>lnc-FGF23-2:1	chr12	4385225	4385779	-	lnc-FGF23-2	lnc-FGF23-2:1	ENSG00000256164.1	RP11-264F23.3	CCND2	hg19_refFlat_CCND2:range=chr12:4383207-44091755'pad=0,hg19_refFlat_CCND2:range=chr12:4383207-44091755'pad=0 3'pad=0 strand=+ repeatMasking=none,-92.50chr12:4382902-4395350		inner
LNCA_21_P0011554	3.70428	A	4.77918	P	0.474706	0	lncRNA	TCONS_l2_00010951			NA		XLOC_l2_005880					BROAD Institute lincRNA (XLOC_l2_005880), lincRNA [TCONS_l2_00010951]	chr17:67978462-67978521	hs|17q24.3	Agilent_HUMAN_G3V2	TCONS_l2_00010951	TCONS_l2_00010951	chr17	67978462	67978521	+								Unknown
CUST_13378_PI429285431	3.24538	A	4.31849	P	0.475292	0	lncRNA	15013-1_{1..690}	lnc-SLC15A4-10:2		NA										lncipedia2.1	gencode_v17,lncipedia2.1,NONCODERv3,ensembl.GRCh37.72,UCSC,	>lnc-SLC15A4-10:2	chr12	128120947	128121636	-	lnc-SLC15A4-10	lnc-SLC15A4-10:2	XLOC_010252	linc-DHX37-13				inter
LNCA_21_P0001787	4.27684	P	5.34969	P	0.47538	0	lncRNA	ENST00000454673		AK095550	NA	Hs.468368	XLOC_002078		ENST00000454673	THC2518689		BROAD Institute lincRNA (XLOC_002078), lincRNA [TCONS_00002751]	chr2:45414659-45414600	hs|2p21	Agilent_HUMAN_G3V2	ENST00000454673	ENST00000454673	chr2	45414600	45414659	-								Unknown
LNCA_21_P0013347	3.191	A	4.26366	P	0.475442	0	lncRNA	ENST00000456062			NA		XLOC_l2_013978		ENST00000456062	THC2723958		BROAD Institute lincRNA (XLOC_l2_013978), lincRNA [TCONS_l2_00026861]	chr7:119781152-119781093	hs|7q31.31	Agilent_HUMAN_G3V2	ENST00000456062	ENST00000456062	chr7	119781093	119781152	-								Unknown
LNCA_21_P0002522	3.94734	A	5.01961	P	0.47557	0	lncRNA	TCONS_00004501			NA		XLOC_002399					BROAD Institute lincRNA (XLOC_002399), lincRNA [TCONS_00004501]	chr2:175197498-175197439	hs|2q31.1	Agilent_HUMAN_G3V2	TCONS_00004501	TCONS_00004501	chr2	175197439	175197498	-								Unknown
LNCA_21_P0007292	3.06852	A	4.13832	P	0.476385	0	lncRNA	TCONS_00019525			NA		XLOC_009320					BROAD Institute lincRNA (XLOC_009320), lincRNA [TCONS_00019525]	chr11:125978833-125978892	hs|11q24.2	Agilent_HUMAN_G3V2	TCONS_00019525	TCONS_00019525	chr11	125978833	125978892	+								Unknown
CUST_24196_PI429285431	4.19489	P	5.26446	P	0.47646	0	lncRNA	25747-1_{1..592}	lnc-FAM131B-1:2		NA										lncipedia2.1	lncipedia2.1,	>lnc-FAM131B-1:2	chr7	142983639	142984230	-	lnc-FAM131B-1	lnc-FAM131B-1:2	ENSG00000231840.1	AC073342.12	CASP2	hg19_refFlat_TMEM139:range=chr7:142983051-1429839225'pad=0,hg19_refFlat_TMEM139:range=chr7:142983051-1429839225'pad=0 3'pad=0 strand=+ repeatMasking=none,-96.70;hg19_refFlat_TMEM139:range=chr7:142983701-1429839225'pad=0,hg19_refFlat_TMEM139:range=chr7:142983701-1429839225'pad=0 3'pad=0 strand=+ repeatMasking=none,-97.30chr7:142985308-142993756		inter
LNCA_33_P3222354	3.22119	A	4.28949	P	0.47688	0	lncRNA	XR_109760		XR_109760	139629	Hs.381355	XAGE-4	XAGE-4 protein				PREDICTED: Homo sapiens XAGE-4 protein (XAGE-4), miscRNA [XR_109760]	chrX:55667622-55667563	hs|Xp11.21	Agilent_HUMAN_G3V2	XR_109760	XR_109760	chrX	55667563	55667622	-								Unknown
CUST_36306_PI429285431	3.21297	A	4.28037	P	0.477176	0	lncRNA	37538-1_{1..459}	n344833|NULL|lincRNA|Homosapiens|HumanlincRNA|ScriptureReconstructionLincRNAsByLuo[unpublished]|linc_luo_382|NULL|-1.3331600|-0.3682343		NA										NONCODERv3	NONCODERv3,	>n344833|NULL|lincRNA|Homosapiens|HumanlincRNA|ScriptureReconstructionLincRNAsByLuo[unpublished]|linc_luo_382|NULL|-1.3331600|-0.3682343	chr5	86415159	86415617	-								inter
CUST_51538_PI429285431	3.57511	P	4.64141	P	0.477544	0	lncRNA	55105-1_{1..338}	hg19_lincRNAsTranscripts_TCONS_l2_00010508 range=chr17:2659041-2675976 5'pad=0 3'pad=0 strand=+ repeatMasking=none		NA										UCSC	UCSC,	>hg19_lincRNAsTranscripts_TCONS_l2_00010508 range=chr17:2659041-2675976 5'pad=0 3'pad=0 strand=+ repeatMasking=none	chr17	2659041	2659378	+						hg19_refFlat_PCCB:range=chr3:135969218-1360488685'pad=0,hg19_refFlat_PCCB:range=chr3:135969218-1360488685'pad=0 3'pad=0 strand=+ repeatMasking=none,-76.00		inter
CUST_4006_PI429285431	5.21449	P	6.27686	P	0.478844	0	lncRNA	3967-1_{1..655}	transcript_id "ENST00000528507.1" | genecode_v17		NA										gencode_v17	gencode_v17,lncipedia2.1,ensembl.GRCh37.72,	>transcript_id "ENST00000528507.1" | genecode_v17	chr11	69860964	69861618	-	ENSG00000254605.1	ENST00000528507.1	RP11-626H12.2	RP11-626H12.2-001	LOC100127946		chr11:69850964-69866574	inter
LNCA_21_P0007205	3.59776	A	4.66001	P	0.478883	0	lncRNA	TCONS_00019293			NA		XLOC_009120					BROAD Institute lincRNA (XLOC_009120), lincRNA [TCONS_00019293]	chr11:45378627-45378686	hs|11p11.2	Agilent_HUMAN_G3V2	TCONS_00019293	TCONS_00019293	chr11	45378627	45378686	+								Unknown
CUST_22458_PI429285431	5.8026	P	6.86402	P	0.479161	0	lncRNA	24046-1_{1..804}	lnc-AC015987.1-1:1		NA										lncipedia2.1	lncipedia2.1,	>lnc-AC015987.1-1:1	chr7	135616957	135617760	+	lnc-AC015987.1-1	lnc-AC015987.1-1:1	ENSG00000224746.1	AC015987.1	LUZP6	hg19_refFlat_C15orf40:range=chr15:83659385-836803595'pad=0,hg19_refFlat_C15orf40:range=chr15:83659385-836803595'pad=0 3'pad=0 strand=- repeatMasking=none,-78.70;hg19_refFlat_AMBRA1:range=chr11:46419000-465699305'pad=0,hg19_refFlat_AMBRA1:range=chr11:46419000-465699305'pad=0 3'pad=0 strand=- repeatMasking=none,-46.00;hg19_refFlat_C14orf178:range=chr14:78227386-782360215'pad=0,hg19_refFlat_C14orf17…		inner
CUST_9749_PI429285431	3.61398	A	4.67429	P	0.479529	0	lncRNA	11266-1_{1..1129}	lnc-TP53BP2-1:1		NA										lncipedia2.1	lncipedia2.1,NONCODERv3,ncbi,	>lnc-TP53BP2-1:1	chr1	224159276	224160404	-	lnc-TP53BP2-1	lnc-TP53BP2-1:1	XLOC_001223	linc-TP53BP2-1		hg19_refFlat_CAGE1:range=chr6:7329398-73874065'pad=0,hg19_refFlat_CAGE1:range=chr6:7329398-73874065'pad=0 3'pad=0 strand=- repeatMasking=none,-76.90;hg19_refFlat_ZNF429:range=chr19:21688574-217208805'pad=0,hg19_refFlat_ZNF429:range=chr19:21688574-217208805'pad=0 3'pad=0 strand=+ repeatMasking=none,-83.50;hg19_refFlat_ISY1:range=chr3:128848924-1288798185'pad=0,hg19_refFlat_ISY1:range=chr3:12884892…		inter
CUST_42260_PI429285431	15.4104	P	16.4697	P	0.479884	0	lncRNA	44717-1_{1..152}	ENST00000363564 ncrna:rRNA chromosome:GRCh37:16:33965426:33965577:1 gene:ENSG00000200434 gene_biotype:rRNA transcript_biotype:rRNA		NA										ensembl.GRCh37.72	ensembl.GRCh37.72,	>ENST00000363564 ncrna:rRNA chromosome:GRCh37:16:33965426:33965577:1 gene:ENSG00000200434 gene_biotype:rRNA transcript_biotype:rRNA	chr16	33965426	33965577	+	ENSG00000200434	ENST00000363564						inter
CUST_48116_PI429285431	3.13334	A	4.19227	P	0.479989	0	lncRNA	51988-1_{1..2909}	gi|310117675|ref|XR_113275.1| PREDICTED: Homo sapiens uncharacterized LOC100130547 (LOC100130547), misc_RNA		NA										ncbi	lncipedia2.1,NONCODERv3,ncbi,	>gi|310117675|ref|XR_113275.1| PREDICTED: Homo sapiens uncharacterized LOC100130547 (LOC100130547), misc_RNA		NA	NA			XR_113275.1				hg19_refFlat_BIRC5:range=chr17:76210398-762196355'pad=0,hg19_refFlat_BIRC5:range=chr17:76210398-762196355'pad=0 3'pad=0 strand=+ repeatMasking=none,-71.70;hg19_refFlat_NANOGNB:range=chr12:7917882-79264475'pad=0,hg19_refFlat_NANOGNB:range=chr12:7917882-79264475'pad=0 3'pad=0 strand=+ repeatMasking=none,-73.50;hg19_refFlat_C9orf169:range=chr9:140120074-1401205085'pad=0,hg19_refFlat_C9orf169:range=c…		Unknown
CUST_28912_PI429285431	2.88851	A	3.94734	P	0.480023	0	lncRNA	30629-1_{1..427}	n326337|NULL|mRNAlikelncRNA|Homosapiens|vegalncRNA|GENCODE|OTTHUMT00000086103|http://vega.sanger.ac.uk/Homo_sapiens/Transcript/Summary?db=core;t=OTTHUMT00000086103|-0.9465200|-0.2918491		NA										NONCODERv3	NONCODERv3,	>n326337|NULL|mRNAlikelncRNA|Homosapiens|vegalncRNA|GENCODE|OTTHUMT00000086103|http://vega.sanger.ac.uk/Homo_sapiens/Transcript/Summary?db=core;t=OTTHUMT00000086103|-0.9465200|-0.2918491	chr1	167690252	167690678	-					MPZL1		chr1:167691187-167706283	inner
CUST_3550_PI429285431	4.22961	P	5.28793	P	0.480191	0	lncRNA	3520-1_{1..1846}	transcript_id "ENST00000436510.1" | genecode_v17		NA										gencode_v17	gencode_v17,lncipedia2.1,NONCODERv3,ensembl.GRCh37.72,	>transcript_id "ENST00000436510.1" | genecode_v17	chr9	132192931	132194776	-	ENSG00000230676.1	ENST00000436510.1	RP11-65J3.3	RP11-65J3.3-002				inter
CUST_310_PI429201921	5.80849	P	6.86622	P	0.480387	0	lncRNA	211-1_{1..3000}	TC13001299.hg.1	TCONS_l2_00007472-XLOC_l2_003860 // Broad TUCP // linc-ARHGEF7-1 chr13:+:111748184-111755444 // chr13 // 100 // 100 // 0 // --- // 0 /// TCONS_l2_00007012-XLOC_l2_003860 // Broad TUCP // linc-ARHGEF7-1 chr13:+:111748953-111755103 // chr13 // 100 // 100 // 0 // --- // 0	NA								chr13:+:111748184-111755444		Affy_HUMAN_HTA2.0	TCONS_l2_00007472-XLOC_l2_003860	linc-ARHGEF7-1	chr13	111748184	111755444	+								Unknown
LNCA_21_P0006603	3.42604	A	4.48372	P	0.480404	0	lncRNA	TCONS_00017639			NA		XLOC_008298					BROAD Institute lincRNA (XLOC_008298), lincRNA [TCONS_00017639]	chrY:21442374-21442433	hs|Yq11.222	Agilent_HUMAN_G3V2	TCONS_00017639	TCONS_00017639	chrY	21442374	21442433	+								Unknown
CUST_35057_PI429285431	2.99314	A	4.04877	P	0.481087	0	lncRNA	36467-1_{1..1898}	n342004|AK097464|mRNAlikelncRNA|Homosapiens|HumanlncRNA|JounralRNA|4485|NULL|-1.0600900|-0.3125550		NA										NONCODERv3	NONCODERv3,	>n342004|AK097464|mRNAlikelncRNA|Homosapiens|HumanlncRNA|JounralRNA|4485|NULL|-1.0600900|-0.3125550	chr12	103321660	103323557	-								inter
CUST_1316_PI429285431	2.95589	A	4.00974	P	0.481681	0	lncRNA	1305-1_{1..370}	transcript_id "ENST00000448980.1" | genecode_v17		NA										gencode_v17	gencode_v17,lncipedia2.1,ensembl.GRCh37.72,	>transcript_id "ENST00000448980.1" | genecode_v17	chr3	21984058	21984427	+	ENSG00000223351.1	ENST00000448980.1	ZNF385D-AS2	ZNF385D-AS2-001	LOC100505836		chr3:21974058-22013032	inter
CUST_16021_PI429285431	3.91462	A	4.96847	P	0.481684	0	lncRNA	17717-1_{1..294}	lnc-COL6A1-1:2		NA										lncipedia2.1	lncipedia2.1,NONCODERv3,UCSC,	>lnc-COL6A1-1:2	chr21	47393595	47393888	+	lnc-COL6A1-1	lnc-COL6A1-1:2	XLOC_013986	linc-COL6A1	COL6A1		chr21:47401663-47403660	inter
LNCA_21_P0009225	4.29209	P	5.34336	P	0.482545	0	lncRNA	TCONS_00025313			NA		XLOC_012116					BROAD Institute lincRNA (XLOC_012116), lincRNA [TCONS_00025313]	chr17:14277530-14285152	hs|17p12	Agilent_HUMAN_G3V2	TCONS_00025313	TCONS_00025313	chr17	14277530	14285152	+								Unknown
CUST_51603_PI429285431	3.25097	A	4.30195	P	0.482641	0	lncRNA	55169-1_{1..1024}	hg19_lincRNAsTranscripts_TCONS_l2_00010686 range=chr17:29334910-29348178 5'pad=0 3'pad=0 strand=+ repeatMasking=none		NA										UCSC	UCSC,	>hg19_lincRNAsTranscripts_TCONS_l2_00010686 range=chr17:29334910-29348178 5'pad=0 3'pad=0 strand=+ repeatMasking=none	chr17	29334910	29335933	+					RNF135	hg19_refFlat_YWHAE:range=chr17:1248741-13034045'pad=0,hg19_refFlat_YWHAE:range=chr17:1248741-13034045'pad=0 3'pad=0 strand=- repeatMasking=none,-80.80chr17:29324910-29326929		inter
CUST_20075_PI429285431	11.1413	P	12.1917	P	0.482808	0	lncRNA	21723-2_{3001..3361}	lnc-P2RY2-1:1		NA										lncipedia2.1	lncipedia2.1,NONCODERv3,ensembl.GRCh37.72,	>lnc-P2RY2-1:1	chr11	72953020	72953380	+	lnc-P2RY2-1	lnc-P2RY2-1:1	ENSG00000260401.1	RP11-800A3.4	P2RY6		chr11:72960361-72963380	inter
LNCA_21_P0006624	3.71815	A	4.76813	P	0.482974	0	lncRNA	ENST00000428165	XR_109005	XR_109005	NA	Hs.258979	XLOC_008725		ENST00000428165	THC2608006		PREDICTED: Homo sapiens hypothetical LOC100507143 (LOC100507143), miscRNA [XR_109005]	chr10:8301358-8301299	hs|10p14	Agilent_HUMAN_G3V2	ENST00000428165	ENST00000428165	chr10	8301299	8301358	-								Unknown
CUST_34176_PI429285431	3.94684	A	4.9967	P	0.483018	0	lncRNA	35692-1_{1..459}	n341024|AF086320|mRNAlikelncRNA|Homosapiens|HumanlncRNA|JounralRNA|3490|NULL|-0.8233630|-0.0451043		NA										NONCODERv3	NONCODERv3,	>n341024|AF086320|mRNAlikelncRNA|Homosapiens|HumanlncRNA|JounralRNA|3490|NULL|-0.8233630|-0.0451043	chr11	45255695	45256153	-					PRDM11		chr11:45245695-45246903	inner
LNCA_21_P0007695	3.38379	A	4.43361	P	0.48303	0	lncRNA	TCONS_00020749			NA		XLOC_010037					BROAD Institute lincRNA (XLOC_010037), lincRNA [TCONS_00020749]	chr12:29301162-29295231	hs|12p11.22	Agilent_HUMAN_G3V2	TCONS_00020749	TCONS_00020749	chr12	29295231	29301162	-								Unknown
LNCA_21_P0014585	7.75541	P	8.80389	P	0.483478	0	lncRNA	XR_110390	XR_110390	XR_110390	NA		LOC100507297	uncharacterized LOC100507297		THC2530781		PREDICTED: Homo sapiens hypothetical LOC100507297, transcript variant 1 (LOC100507297), miscRNA [XR_110390]	chr3:194311164-194311223	hs|3q29	Agilent_HUMAN_G3V2	XR_110390	XR_110390	chr3	194311164	194311223	+								Unknown
CUST_10823_PI429285431	2.96129	A	4.00968	P	0.483508	0	lncRNA	12358-1_{1..874}	lnc-ARRDC4-2:2		NA										lncipedia2.1	lncipedia2.1,NONCODERv3,UCSC,	>lnc-ARRDC4-2:2	chr15	98564545	98565418	+	lnc-ARRDC4-2	lnc-ARRDC4-2:2	XLOC_011376	linc-IGF1R				inter
LNCA_21_P0008222	3.61756	A	4.66569	P	0.483593	0	lncRNA	BC034786		BC034786	NA	Hs.382313	XLOC_010732					BROAD Institute lincRNA (XLOC_010732), lincRNA [TCONS_00022317]	chr13:112925867-112925808	hs|13q34	Agilent_HUMAN_G3V2	BC034786	BC034786	chr13	112925808	112925867	-								Unknown
CUST_6585_PI429285431	3.49595	A	4.54362	P	0.483751	0	lncRNA	6533-1_{1..337}	transcript_id "ENST00000597355.1" | genecode_v17		NA										gencode_v17	gencode_v17,ensembl.GRCh37.72,	>transcript_id "ENST00000597355.1" | genecode_v17	chr19	54949192	54949528	-	ENSG00000269873.1	ENST00000597355.1	CTD-2587H19.3	CTD-2587H19.3-001	TTYH1		chr19:54939192-54947899	inter
CUST_29214_PI429285431	4.55588	P	5.60012	P	0.484901	0	lncRNA	30963-1_{1..630}	n326737|NULL|mRNAlikelncRNA|Homosapiens|vegalncRNA|GENCODE|OTTHUMT00000097859|http://vega.sanger.ac.uk/Homo_sapiens/Transcript/Summary?db=core;t=OTTHUMT00000097859|-0.5514350|-0.2330396		NA										NONCODERv3	NONCODERv3,	>n326737|NULL|mRNAlikelncRNA|Homosapiens|vegalncRNA|GENCODE|OTTHUMT00000097859|http://vega.sanger.ac.uk/Homo_sapiens/Transcript/Summary?db=core;t=OTTHUMT00000097859|-0.5514350|-0.2330396	chr1	842612	843241	-						hg19_refFlat_PKP2:range=chr12:32945358-330496655'pad=0,hg19_refFlat_PKP2:range=chr12:32945358-330496655'pad=0 3'pad=0 strand=- repeatMasking=none,-80.10;hg19_refFlat_SEPP1:range=chr5:42800822-428108695'pad=0,hg19_refFlat_SEPP1:range=chr5:42800822-428108695'pad=0 3'pad=0 strand=- repeatMasking=none,-77.40		inter
CUST_21204_PI429285431	5.09478	P	6.13865	P	0.485025	0	lncRNA	22829-1_{1..562}	lnc-ERAL1-2:1		NA										lncipedia2.1	lncipedia2.1,	>lnc-ERAL1-2:1	chr17	27219905	27220466	+	lnc-ERAL1-2	lnc-ERAL1-2:1	ENSG00000264304.1	RP11-20B24.7	FLOT2	hg19_refFlat_FBLIM1:range=chr1:16091479-161015265'pad=0,hg19_refFlat_FBLIM1:range=chr1:16091479-161015265'pad=0 3'pad=0 strand=+ repeatMasking=none,-83.60;hg19_refFlat_ISY1:range=chr3:128848924-1288798185'pad=0,hg19_refFlat_ISY1:range=chr3:128848924-1288798185'pad=0 3'pad=0 strand=- repeatMasking=none,-85.60;hg19_refFlat_SEPP1:range=chr5:42800822-428108695'pad=0,hg19_refFlat_SEPP1:range=chr5:4280…		inner
CUST_35504_PI429285431	4.57242	P	5.61625	P	0.485041	0	lncRNA	36913-1_{1..1363}	n342609|L10403|mRNAlikelncRNA|Homosapiens|HumanlncRNA|JounralRNA|5110|NULL|0.7518020|-0.2378570		NA										NONCODERv3	NONCODERv3,ncbi,	>n342609|L10403|mRNAlikelncRNA|Homosapiens|HumanlncRNA|JounralRNA|5110|NULL|0.7518020|-0.2378570	chr4	74919754	74921116	-								inter
LNCA_21_P0001740	3.08946	A	4.13261	P	0.485265	0	lncRNA	TCONS_00002455			NA		XLOC_000984					BROAD Institute lincRNA (XLOC_000984), lincRNA [TCONS_00002455]	chr1:119860495-119860436	hs|1p12	Agilent_HUMAN_G3V2	TCONS_00002455	TCONS_00002455	chr1	119860436	119860495	-								Unknown
CUST_5401_PI429285431	3.41317	A	4.45621	P	0.485305	0	lncRNA	5335-1_{1..535}	transcript_id "ENST00000562838.1" | genecode_v17		NA										gencode_v17	gencode_v17,lncipedia2.1,ensembl.GRCh37.72,	>transcript_id "ENST00000562838.1" | genecode_v17	chr16	2318664	2319198	+	ENSG00000260778.1	ENST00000562838.1	hsa-mir-940	hsa-mir-940.1-001	ABCA3		chr16:2325879-2333125	inter
CUST_12414_PI429285431	5.02323	P	6.06569	P	0.485499	0	lncRNA	14027-1_{1..260}	lnc-NDEL1-1:1		NA										lncipedia2.1	lncipedia2.1,NONCODERv3,UCSC,	>lnc-NDEL1-1:1	chr17	8594458	8594717	+	lnc-NDEL1-1	lnc-NDEL1-1:1	XLOC_012102	linc-NTN1-4				inter
CUST_13981_PI429285431	3.33557	A	4.37651	P	0.486012	0	lncRNA	15626-1_{1..498}	lnc-GMDS-4:1		NA										lncipedia2.1	lncipedia2.1,NONCODERv3,UCSC,	>lnc-GMDS-4:1	chr6	1311062	1311559	-	lnc-GMDS-4	lnc-GMDS-4:1	XLOC_005574	linc-HUS1B-2	FOXQ1		chr6:1312675-1314993	inter
CUST_8541_PI429285431	3.9713	A	5.01149	P	0.486263	0	lncRNA	10100-1_{1..2626}	lnc-RBM19-1:5		NA										lncipedia2.1	gencode_v17,lncipedia2.1,NONCODERv3,ensembl.GRCh37.72,UCSC,	>lnc-RBM19-1:5	chr12	114211420	114214045	-	lnc-RBM19-1	lnc-RBM19-1:5	ENSG00000249550	ENST00000510694		hg19_refFlat_PPP1R14D:range=chr15:41107845-411208395'pad=0,hg19_refFlat_PPP1R14D:range=chr15:41107845-411208395'pad=0 3'pad=0 strand=- repeatMasking=none,-86.10;hg19_refFlat_BRD2:range=chr6_ssto_hap7:4421448-44292735'pad=0,hg19_refFlat_BRD2:range=chr6_ssto_hap7:4421448-44292735'pad=0 3'pad=0 strand=+ repeatMasking=none,-84.00;hg19_refFlat_TUBGCP2:range=chr10:135093270-1351164455'pad=0,hg19_refFla…		inter
LNCA_21_P0013289	3.41015	A	4.45014	P	0.486332	0	lncRNA	THC2668011			NA		XLOC_l2_013751			THC2668011		BROAD Institute lincRNA (XLOC_l2_013751), lincRNA [TCONS_l2_00026433]	chr7:025695018-025694959	hs|7p15.2	Agilent_HUMAN_G3V2	THC2668011	THC2668011	chr7	25694959	25695018	-								Unknown
LNCA_21_P0002552	3.40752	A	4.4475	P	0.486333	0	lncRNA	TCONS_00004623			NA		XLOC_002534					BROAD Institute lincRNA (XLOC_002534), lincRNA [TCONS_00004623]	chr2:238832204-238832145	hs|2q37.3	Agilent_HUMAN_G3V2	TCONS_00004623	TCONS_00004623	chr2	238832145	238832204	-								Unknown
CUST_31950_PI429285431	7.88289	P	8.92268	P	0.486397	0	lncRNA	33675-2_{3001..3985}	n338505|X87831|mRNAlikelncRNA|Homosapiens|HumanlncRNA|JounralRNA|902|NULL|18.0934000|-0.1505264		NA										NONCODERv3	NONCODERv3,	>n338505|X87831|mRNAlikelncRNA|Homosapiens|HumanlncRNA|JounralRNA|902|NULL|18.0934000|-0.1505264	chr1	208205290	208206274	-					PLXNA2		chr1:208195587-208393658	inner
LNCA_21_P0010554	4.22529	P	5.26506	P	0.486406	0	lncRNA	TCONS_l2_00000563			NA		XLOC_l2_000399					BROAD Institute lincRNA (XLOC_l2_000399), lincRNA [TCONS_l2_00000563]	chr1:143398881-143401738	hs|1q21.1	Agilent_HUMAN_G3V2	TCONS_l2_00000563	TCONS_l2_00000563	chr1	143398881	143401738	+								Unknown
LNCA_21_P0005583	3.66908	A	4.7069	P	0.487063	0	lncRNA	TCONS_00014231			NA		XLOC_006288					BROAD Institute lincRNA (XLOC_006288), lincRNA [TCONS_00014231]	chr7:149253521-149294581	hs|7q36.1	Agilent_HUMAN_G3V2	TCONS_00014231	TCONS_00014231	chr7	149253521	149294581	+								Unknown
CUST_18315_PI429285431	8.12828	P	9.16493	P	0.48746	0	lncRNA	20042-1_{1..1605}	lnc-RP11-826N14.2.1-2:1		NA										lncipedia2.1	lncipedia2.1,NONCODERv3,UCSC,	>lnc-RP11-826N14.2.1-2:1	chr5	175626239	175627843	-	lnc-RP11-826N14.2.1-2	lnc-RP11-826N14.2.1-2:1	ENSG00000248596	RP11-844P9.2				inter
CUST_3574_PI429285431	3.83805	A	4.87265	P	0.488151	0	lncRNA	3544-1_{1..632}	transcript_id "ENST00000583117.1" | genecode_v17		NA										gencode_v17	gencode_v17,lncipedia2.1,NONCODERv3,ensembl.GRCh37.72,	>transcript_id "ENST00000583117.1" | genecode_v17	chr10	1205744	1206375	+	ENSG00000229205.2	ENST00000583117.1	LINC00200	LINC00200-002				inter
LNCA_21_P0002927	2.97511	A	4.00309	P	0.490399	0	lncRNA	TCONS_00005936			NA		XLOC_002563					BROAD Institute lincRNA (XLOC_002563), lincRNA [TCONS_00005936]	chr3:111834-111893	hs|3p26.3	Agilent_HUMAN_G3V2	TCONS_00005936	TCONS_00005936	chr3	111834	111893	+								Unknown
CUST_28688_PI429285431	5.34093	P	6.3676	P	0.490842	0	lncRNA	30386-1_{1..916}	n326074|NULL|mRNAlikelncRNA|Homosapiens|vegalncRNA|GENCODE|OTTHUMT00000046727|http://vega.sanger.ac.uk/Homo_sapiens/Transcript/Summary?db=core;t=OTTHUMT00000046727|-0.6159290|-0.2685009		NA										NONCODERv3	NONCODERv3,	>n326074|NULL|mRNAlikelncRNA|Homosapiens|vegalncRNA|GENCODE|OTTHUMT00000046727|http://vega.sanger.ac.uk/Homo_sapiens/Transcript/Summary?db=core;t=OTTHUMT00000046727|-0.6159290|-0.2685009	chr10	8341299	8342214	-						hg19_refFlat_BTG3:range=chr21:18966411-189814625'pad=0,hg19_refFlat_BTG3:range=chr21:18966411-189814625'pad=0 3'pad=0 strand=- repeatMasking=none,-83.10;hg19_refFlat_AMBRA1:range=chr11:46419000-465699305'pad=0,hg19_refFlat_AMBRA1:range=chr11:46419000-465699305'pad=0 3'pad=0 strand=- repeatMasking=none,-52.70;hg19_refFlat_PODXL:range=chr7:131189070-1312411185'pad=0,hg19_refFlat_PODXL:range=chr7:13…		inter
CUST_7759_PI429285431	4.19502	A	5.22042	P	0.491273	0	lncRNA	9386-1_{1..1573}	lnc-LONRF1-2:1		NA										lncipedia2.1	lncipedia2.1,NONCODERv3,	>lnc-LONRF1-2:1	chr8	12522787	12524359	-	lnc-LONRF1-2	lnc-LONRF1-2:1	ENSG00000247397	AC068587.3	LONRF1	hg19_refFlat_MYL10:range=chr7:101256755-1012723985'pad=0,hg19_refFlat_MYL10:range=chr7:101256755-1012723985'pad=0 3'pad=0 strand=- repeatMasking=none,-75.80;hg19_refFlat_CGA:range=chr6:87795474-877979185'pad=0,hg19_refFlat_CGA:range=chr6:87795474-877979185'pad=0 3'pad=0 strand=- repeatMasking=none,-69.90;hg19_refFlat_CHFR:range=chr12:133418140-1334639145'pad=0,hg19_refFlat_CHFR:range=chr12:133418…		inter
CUST_4299_PI429285431	4.27137	A	5.29676	P	0.491277	0	lncRNA	4254-1_{1..547}	transcript_id "ENST00000545188.1" | genecode_v17		NA										gencode_v17	gencode_v17,lncipedia2.1,ensembl.GRCh37.72,	>transcript_id "ENST00000545188.1" | genecode_v17	chr12	66038177	66038723	+	ENSG00000256915.1	ENST00000545188.1	RP11-221N13.4	RP11-221N13.4-002				inter
CUST_11165_PI429285431	3.68456	A	4.70863	P	0.491728	0	lncRNA	12722-1_{1..367}	lnc-KRBA1-1:1		NA										lncipedia2.1	lncipedia2.1,NONCODERv3,UCSC,	>lnc-KRBA1-1:1	chr7	149294548	149294914	+	lnc-KRBA1-1	lnc-KRBA1-1:1	XLOC_006288	linc-KRBA1-1				inter
LNCA_21_P0001490	2.97012	A	3.9929	P	0.492166	0	lncRNA	TCONS_00001451			NA		XLOC_000781					BROAD Institute lincRNA (XLOC_000781), lincRNA [TCONS_00001451]	chr1:35081268-35081209	hs|1p34.3	Agilent_HUMAN_G3V2	TCONS_00001451	TCONS_00001451	chr1	35081209	35081268	-								Unknown
LNCA_21_P0009078	3.23901	A	4.2613	P	0.492336	0	lncRNA	TCONS_00024753			NA		XLOC_012037					BROAD Institute lincRNA (XLOC_012037), lincRNA [TCONS_00024753]	chr16:85617048-85616989	hs|16q24.1	Agilent_HUMAN_G3V2	TCONS_00024753	TCONS_00024753	chr16	85616989	85617048	-								Unknown
CUST_48428_PI429285431	3.04369	A	4.0657	P	0.49243	0	lncRNA	52280-1_{1..215}	hg19_lincRNAsTranscripts_TCONS_l2_00000598 range=chr1:149640884-149666092 5'pad=0 3'pad=0 strand=+ repeatMasking=none		NA										UCSC	UCSC,	>hg19_lincRNAsTranscripts_TCONS_l2_00000598 range=chr1:149640884-149666092 5'pad=0 3'pad=0 strand=+ repeatMasking=none	chr1	149640884	149641098	+					LOC100288037		chr1:149671871-149672242	inter
CUST_35569_PI429285431	3.11293	A	4.1345	P	0.492579	0	lncRNA	36983-1_{1..3000}	n342699|BX538325|mRNAlikelncRNA|Homosapiens|HumanlncRNA|JounralRNA|5201|NULL|0.3502980|-0.2754393		NA										NONCODERv3	NONCODERv3,	>n342699|BX538325|mRNAlikelncRNA|Homosapiens|HumanlncRNA|JounralRNA|5201|NULL|0.3502980|-0.2754393	chr5	141785943	141788942	+						hg19_refFlat_C9orf37:range=chr9:140510121-1405106515'pad=0,hg19_refFlat_C9orf37:range=chr9:140510121-1405106515'pad=0 3'pad=0 strand=- repeatMasking=none,-76.00;hg19_refFlat_PODXL:range=chr7:131189070-1312411185'pad=0,hg19_refFlat_PODXL:range=chr7:131189070-1312411185'pad=0 3'pad=0 strand=- repeatMasking=none,-82.40;hg19_refFlat_DISC1:range=chr1:231762614-2321725775'pad=0,hg19_refFlat_DISC1:range…		inter
CUST_32132_PI429285431	3.96703	P	4.98775	P	0.492873	0	lncRNA	33832-1_{1..1470}	n338699|CR618947|mRNAlikelncRNA|Homosapiens|HumanlncRNA|JounralRNA|1119|NULL|-0.6251430|-0.1643753		NA										NONCODERv3	NONCODERv3,	>n338699|CR618947|mRNAlikelncRNA|Homosapiens|HumanlncRNA|JounralRNA|1119|NULL|-0.6251430|-0.1643753	chr2	23839387	23840856	-					KLHL29		chr2:23829387-23850857	inner
CUST_46996_PI429285431	4.80379	P	5.82341	P	0.493247	0	lncRNA	51095-1_{1..581}	gi|341915827|ref|XR_132647.1| PREDICTED: Homo sapiens uncharacterized LOC100652778 (LOC100652778), misc_RNA		NA										ncbi	ensembl.GRCh37.72,ncbi,	>gi|341915827|ref|XR_132647.1| PREDICTED: Homo sapiens uncharacterized LOC100652778 (LOC100652778), misc_RNA		NA	NA			XR_132647.1						Unknown
LNCA_21_P0005915	10.4155	P	11.4337	P	0.493735	0	lncRNA	TCONS_00015184			NA		XLOC_007240					BROAD Institute lincRNA (XLOC_007240), lincRNA [TCONS_00015184]	chr8:142208102-142208043	hs|8q24.3	Agilent_HUMAN_G3V2	TCONS_00015184	TCONS_00015184	chr8	142208043	142208102	-								Unknown
CUST_7335_PI429285431	6.37526	P	7.39164	P	0.494356	0	lncRNA	8819-1_{1..320}	transcript_id "ENST00000410528.1" | genecode_v17		NA										gencode_v17	gencode_v17,ensembl.GRCh37.72,	>transcript_id "ENST00000410528.1" | genecode_v17	chr20	34231065	34231384	+	ENSG00000222460.1	ENST00000410528.1	RN7SKP271	RN7SKP271-201	CPNE1		chr20:34221065-34241384	inner
LNCA_21_P0001248	3.68414	A	4.70009	P	0.494503	0	lncRNA	ENST00000430542			NA		XLOC_001275		ENST00000430542			BROAD Institute lincRNA (XLOC_001275), lincRNA [TCONS_00000770]	chr1:240078801-240078742	hs|1q43	Agilent_HUMAN_G3V2	ENST00000430542	ENST00000430542	chr1	240078742	240078801	-								Unknown
CUST_48337_PI429285431	5.71496	P	6.72996	P	0.494827	0	lncRNA	52192-1_{1..971}	hg19_lincRNAsTranscripts_TCONS_l2_00001222 range=chr1:48459727-48462787 5'pad=0 3'pad=0 strand=- repeatMasking=none		NA										UCSC	UCSC,	>hg19_lincRNAsTranscripts_TCONS_l2_00001222 range=chr1:48459727-48462787 5'pad=0 3'pad=0 strand=- repeatMasking=none	chr1	48459727	48460697	-					LOC388630		chr1:48449727-48462562	inner
LNCA_21_P0014589	10.7173	P	11.7321	P	0.49488	0	lncRNA	XR_110415	XR_110415	XR_110415	NA	Hs.568860	LOC100507212	uncharacterized LOC100507212		THC2608425		PREDICTED: Homo sapiens hypothetical LOC100507212, transcript variant 3 (LOC100507212), miscRNA [XR_110415]	chr10:75013925-75013984	hs|10q22.2	Agilent_HUMAN_G3V2	XR_110415	XR_110415	chr10	75013925	75013984	+								Unknown
CUST_171_PI429285431	3.42293	A	4.43772	P	0.4949	0	lncRNA	162-1_{1..3000}	transcript_id "ENST00000412427.1" | genecode_v17		NA										gencode_v17	gencode_v17,lncipedia2.1,NONCODERv3,ensembl.GRCh37.72,ncbi,	>transcript_id "ENST00000412427.1" | genecode_v17	chr1	17516278	17519277	+	ENSG00000204362.5	ENST00000412427.1	RP11-380J14.1	RP11-380J14.1-001	PADI1		chr1:17531621-17534112	inter
CUST_8615_PI429285431	3.01061	A	4.02489	P	0.495075	0	lncRNA	10169-1_{1..3000}	lnc-ANKRD9-1:1		NA										lncipedia2.1	lncipedia2.1,	>lnc-ANKRD9-1:1	chr14	102955696	102958695	-	lnc-ANKRD9-1	lnc-ANKRD9-1:1	ENSG00000247772	ENST00000324866	TECPR2	hg19_refFlat_ASCC1:range=chr10:73862127-739730565'pad=0,hg19_refFlat_ASCC1:range=chr10:73862127-739730565'pad=0 3'pad=0 strand=- repeatMasking=none,-88.70;hg19_refFlat_ZNF410:range=chr14:74358879-743915065'pad=0,hg19_refFlat_ZNF410:range=chr14:74358879-743915065'pad=0 3'pad=0 strand=+ repeatMasking=none,-86.10;hg19_refFlat_NEK4:range=chr3:52745793-528047625'pad=0,hg19_refFlat_NEK4:range=chr3:5274…		inner
LNCA_33_P3330428	4.87075	P	5.88226	P	0.496027	0	lncRNA	ENST00000370795	XR_109635	XR_109635	NA	Hs.711994			ENST00000370795	THC2487349		PREDICTED: Homo sapiens hypothetical FLJ44790 (FLJ44790), miscRNA [XR_109635]	chr20:60808451-60808510	hs|20q13.33	Agilent_HUMAN_G3V2	ENST00000370795	ENST00000370795	chr20	60808451	60808510	+								Unknown
LNCA_21_P0012892	3.85144	A	4.86207	P	0.496328	0	lncRNA	TCONS_l2_00022807			NA		XLOC_l2_011954					BROAD Institute lincRNA (XLOC_l2_011954), lincRNA [TCONS_l2_00022807]	chr5:17142317-17142258	hs|5p15.1	Agilent_HUMAN_G3V2	TCONS_l2_00022807	TCONS_l2_00022807	chr5	17142258	17142317	-								Unknown
CUST_50138_PI429285431	5.29059	P	6.29983	P	0.496808	0	lncRNA	53864-1_{1..1436}	hg19_lincRNAsTranscripts_TCONS_l2_00028588 range=chr9:11236-13811 5'pad=0 3'pad=0 strand=+ repeatMasking=none		NA										UCSC	UCSC,	>hg19_lincRNAsTranscripts_TCONS_l2_00028588 range=chr9:11236-13811 5'pad=0 3'pad=0 strand=+ repeatMasking=none	chr9	11236	12671	+					WASH1		chr9:11987-23811	inter
LNCA_21_P0001158	3.28821	A	4.29692	P	0.496991	0	lncRNA	ENST00000435311		AK056049	NA	Hs.514137	XLOC_000930		ENST00000435311	THC2616635		BROAD Institute lincRNA (XLOC_000930), lincRNA [TCONS_00000585]	chr1:96719691-96719632	hs|1p21.3	Agilent_HUMAN_G3V2	ENST00000435311	ENST00000435311	chr1	96719632	96719691	-								Unknown
CUST_25776_PI429285431	5.85716	P	6.86367	P	0.49775	0	lncRNA	27301-1_{1..748}	lnc-UAP1L1-1:1		NA										lncipedia2.1	lncipedia2.1,	>lnc-UAP1L1-1:1	chr9	139958896	139959643	+	lnc-UAP1L1-1	lnc-UAP1L1-1:1	ENSG00000231864.1	RP11-229P13.23	C9orf140		chr9:139956579-139965028	inner
CUST_49980_PI429285431	3.08499	A	4.08944	P	0.498459	0	lncRNA	53721-1_{1..2977}	hg19_lincRNAsTranscripts_TCONS_l2_00026268 range=chr7:149734539-149745413 5'pad=0 3'pad=0 strand=+ repeatMasking=none		NA										UCSC	UCSC,	>hg19_lincRNAsTranscripts_TCONS_l2_00026268 range=chr7:149734539-149745413 5'pad=0 3'pad=0 strand=+ repeatMasking=none	chr7	149734539	149737515	+						hg19_refFlat_DPP6:range=chr7:153749906-1546841905'pad=0,hg19_refFlat_DPP6:range=chr7:153749906-1546841905'pad=0 3'pad=0 strand=+ repeatMasking=none,-114.10		inter
LNCA_21_P0006589	5.82317	P	6.8273	P	0.498572	0	lncRNA	ENST00000425031			NA		XLOC_008276		ENST00000425031	THC2649420		BROAD Institute lincRNA (XLOC_008276), lincRNA [TCONS_00017607]	chrY:2970203-2970262	hs|Yp11.31	Agilent_HUMAN_G3V2	ENST00000425031	ENST00000425031	chrY	2970203	2970262	+								Unknown
CUST_42461_PI429285431	4.26132	P	5.26323	P	0.499338	0	lncRNA	45200-1_{1..86}	ENST00000365237 ncrna:snoRNA chromosome:GRCh37:1:31421964:31422049:-1 gene:ENSG00000202107 gene_biotype:snoRNA transcript_biotype:snoRNA		NA										ensembl.GRCh37.72	ensembl.GRCh37.72,	>ENST00000365237 ncrna:snoRNA chromosome:GRCh37:1:31421964:31422049:-1 gene:ENSG00000202107 gene_biotype:snoRNA transcript_biotype:snoRNA	chr1	31421964	31422049	-	ENSG00000202107	ENST00000365237			PUM1		chr1:31411964-31432049	inner
CUST_23905_PI429285431	3.52081	A	4.5222	P	0.499516	0	lncRNA	25462-1_{1..583}	lnc-AC005323.1.1-1:1		NA										lncipedia2.1	lncipedia2.1,	>lnc-AC005323.1.1-1:1	chr17	10440967	10441549	+	lnc-AC005323.1.1-1	lnc-AC005323.1.1-1:1	ENSG00000214970.2	CTC-297N7.7	MYH2	hg19_refFlat_MYH4:range=chr17:10346692-103700625'pad=0,hg19_refFlat_MYH4:range=chr17:10346692-103700625'pad=0 3'pad=0 strand=- repeatMasking=none,-89.70;hg19_refFlat_MYH3:range=chr17:10531970-105583815'pad=0,hg19_refFlat_MYH3:range=chr17:10531970-105583815'pad=0 3'pad=0 strand=- repeatMasking=none,-89.70;hg19_refFlat_MYH1:range=chr17:10395733-104199595'pad=0,hg19_refFlat_MYH1:range=chr17:10395733…		inner
CUST_27409_PI429285431	3.37239	A	4.37363	P	0.49957	0	lncRNA	28973-1_{1..212}	n324574|NULL|mRNAlikelncRNA|Homosapiens|vegalncRNA|GENCODE|OTTHUMT00000039977|http://vega.sanger.ac.uk/Homo_sapiens/Transcript/Summary?db=core;t=OTTHUMT00000039977|-0.8578890|-0.2934362		NA										NONCODERv3	NONCODERv3,	>n324574|NULL|mRNAlikelncRNA|Homosapiens|vegalncRNA|GENCODE|OTTHUMT00000039977|http://vega.sanger.ac.uk/Homo_sapiens/Transcript/Summary?db=core;t=OTTHUMT00000039977|-0.8578890|-0.2934362	chr6	19848386	19848597	-					ID4		chr6:19838386-19840915	inter
CUST_16900_PI429285431	7.2064	P	8.20674	P	0.499884	0	lncRNA	18609-1_{1..359}	lnc-EPHA6-1:1		NA										lncipedia2.1	lncipedia2.1,NONCODERv3,	>lnc-EPHA6-1:1	chr3	96336490	96336848	+	lnc-EPHA6-1	lnc-EPHA6-1:1	XLOC_002730	linc-EPHA6-1		hg19_refFlat_MTRNR2L2:range=chr5:79945819-799459055'pad=0,hg19_refFlat_MTRNR2L2:range=chr5:79945819-799459055'pad=0 3'pad=0 strand=- repeatMasking=none,-82.80;hg19_refFlat_MTRNR2L4:range=chr16:3421816-34219025'pad=0,hg19_refFlat_MTRNR2L4:range=chr16:3421816-34219025'pad=0 3'pad=0 strand=- repeatMasking=none,-70.80;hg19_refFlat_MTRNR2L1:range=chr17:22023388-220234625'pad=0,hg19_refFlat_MTRNR2L1:ra…		inter
CUST_29937_PI429285431	6.21162	P	5.21159	P	2.00004	0	lncRNA	31701-1_{1..579}	n334125|M61872|mRNAlikelncRNA|Homosapiens|NULL|H-invitationalv7.5|HIT000195999|http://h-invitational.jp/hinv/spsoup/transcript_view?hit_id=HIT000195999|1.8034700|-0.2225565		NA										NONCODERv3	NONCODERv3,	>n334125|M61872|mRNAlikelncRNA|Homosapiens|NULL|H-invitationalv7.5|HIT000195999|http://h-invitational.jp/hinv/spsoup/transcript_view?hit_id=HIT000195999|1.8034700|-0.2225565	chr7	64838818	64839396	+					ZNF92		chr7:64838768-64865998	inner
CUST_45832_PI429285431	8.16086	P	7.15984	P	2.00142	0	lncRNA	50166-1_{1..1964}	gi|320118909|ref|NR_037718.1| Homo sapiens EGF containing fibulin-like extracellular matrix protein 2 (EFEMP2), transcript variant 2, non-coding RNA		NA										ncbi	NONCODERv3,ncbi,	>gi|320118909|ref|NR_037718.1| Homo sapiens EGF containing fibulin-like extracellular matrix protein 2 (EFEMP2), transcript variant 2, non-coding RNA	Chr11	65633912	65635875	-	30008	NR_037718.1						inter
CUST_33815_PI429285431	11.1218	P	10.1205	P	2.00177	0	lncRNA	35363-2_{3001..5031}	n340600|BC037740|mRNAlikelncRNA|Homosapiens|HumanlncRNA|JounralRNA|3062|NULL|-0.9330430|-0.3869879		NA										NONCODERv3	NONCODERv3,	>n340600|BC037740|mRNAlikelncRNA|Homosapiens|HumanlncRNA|JounralRNA|3062|NULL|-0.9330430|-0.3869879	chr17	27876904	27878934	+					TAOK1		chr17:27863904-27878921	inner
CUST_52075_PI429285431	4.48554	P	3.48327	A	2.00316	0	lncRNA	55604-1_{1..562}	hg19_lincRNAsTranscripts_TCONS_l2_00017539 range=chr22:16352061-16352999 5'pad=0 3'pad=0 strand=+ repeatMasking=none		NA										UCSC	UCSC,	>hg19_lincRNAsTranscripts_TCONS_l2_00017539 range=chr22:16352061-16352999 5'pad=0 3'pad=0 strand=+ repeatMasking=none	chr22	16352061	16352622	+					OR11H1		chr22:16345913-16362999	inter
CUST_49742_PI429285431	4.67592	P	3.67317	A	2.00381	0	lncRNA	53513-1_{1..3000}	hg19_lincRNAsTranscripts_TCONS_l2_00026539 range=chr7:45763408-45808576 5'pad=0 3'pad=0 strand=- repeatMasking=none		NA										UCSC	UCSC,	>hg19_lincRNAsTranscripts_TCONS_l2_00026539 range=chr7:45763408-45808576 5'pad=0 3'pad=0 strand=- repeatMasking=none	chr7	45763408	45766407	-					ADCY1	hg19_refFlat_ADAMTS2:range=chr5:178578130-1787723295'pad=0,hg19_refFlat_ADAMTS2:range=chr5:178578130-1787723295'pad=0 3'pad=0 strand=- repeatMasking=none,-80.60;hg19_refFlat_CYB561D1:range=chr1:110036762-1100384895'pad=0,hg19_refFlat_CYB561D1:range=chr1:110036762-1100384895'pad=0 3'pad=0 strand=+ repeatMasking=none,-72.90;hg19_refFlat_CYB561D1:range=chr1:110036762-1100383975'pad=0,hg19_refFlat_CY…		inter
LNCA_21_P0014268	6.46048	P	5.45754	P	2.00408	0	lncRNA	ENST00000525365	XR_109054	XR_109054	NA		LOC100506082		ENST00000525365	THC2657128		PREDICTED: Homo sapiens hypothetical LOC100506082 (LOC100506082), miscRNA [XR_109054]	chr11:4223826-4223885	hs|11p15.4	Agilent_HUMAN_G3V2	ENST00000525365	ENST00000525365	chr11	4223826	4223885	+								Unknown
CUST_34481_PI429285431	7.13289	P	6.12991	P	2.00414	0	lncRNA	35949-1_{1..910}	n341358|AL359058|mRNAlikelncRNA|Homosapiens|HumanlncRNA|JounralRNA|3827|NULL|-0.6912910|-0.1542343		NA										NONCODERv3	lncipedia2.1,NONCODERv3,ensembl.GRCh37.72,	>n341358|AL359058|mRNAlikelncRNA|Homosapiens|HumanlncRNA|JounralRNA|3827|NULL|-0.6912910|-0.1542343	chr7	150038859	150039768	+					LRRC61		chr7:150028859-150035245	inter
CUST_45869_PI429285431	7.55942	P	6.55606	P	2.00467	0	lncRNA	50196-2_{3001..6000}	gi|253735742|ref|NR_028025.1| Homo sapiens CREB/ATF bZIP transcription factor (CREBZF), transcript variant 3, non-coding RNA		NA										ncbi	ncbi,	>gi|253735742|ref|NR_028025.1| Homo sapiens CREB/ATF bZIP transcription factor (CREBZF), transcript variant 3, non-coding RNA	Chr11	85371608	85374607	-	58487	NR_028025.1						inter
CUST_35724_PI429285431	6.34709	P	5.34329	P	2.00528	0	lncRNA	37142-1_{1..3000}	n342890|CR749601|mRNAlikelncRNA|Homosapiens|HumanlncRNA|JounralRNA|5397|NULL|-1.2036900|-0.4510099		NA										NONCODERv3	NONCODERv3,	>n342890|CR749601|mRNAlikelncRNA|Homosapiens|HumanlncRNA|JounralRNA|5397|NULL|-1.2036900|-0.4510099	chr12	22838920	22841919	+					ETNK1		chr12:22828920-22843608	inner
CUST_24232_PI429285431	9.1809	P	8.17667	P	2.00587	0	lncRNA	25783-1_{1..563}	lnc-BOLA3-1:2		NA										lncipedia2.1	lncipedia2.1,ncbi,	>lnc-BOLA3-1:2	chr2	74208236	74208798	-	lnc-BOLA3-1	lnc-BOLA3-1:2	ENSG00000237883.1	DGUOK-AS1		hg19_refFlat_DGUOK:range=chr2:74154038-741858635'pad=0,hg19_refFlat_DGUOK:range=chr2:74154038-741858635'pad=0 3'pad=0 strand=+ repeatMasking=none,-82.90		inter
CUST_13110_PI429285431	4.49007	P	3.48489	A	2.00719	0	lncRNA	14734-1_{1..826}	lnc-UBE2H-2:1		NA										lncipedia2.1	lncipedia2.1,NONCODERv3,UCSC,	>lnc-UBE2H-2:1	chr7	129251159	129251984	-	lnc-UBE2H-2	lnc-UBE2H-2:1	XLOC_006604	linc-TNPO3-3	NRF1		chr7:129251555-129261436	inter
LNCA_21_P0014902	7.21269	P	6.20724	P	2.00757	0	lncRNA	XR_132899	XR_132899	XR_132899	NA		LOC100653017	uncharacterized LOC100653017		THC2576171		PREDICTED: Homo sapiens hypothetical LOC100653017 (LOC100653017), miscRNA [XR_132899]	chr11:65193472-65193413	hs|11q13.1	Agilent_HUMAN_G3V2	XR_132899	XR_132899	chr11	65193413	65193472	-								Unknown
CUST_40403_PI429285431	8.02421	P	7.01869	P	2.00766	0	lncRNA	41191-1_{1..3000}	n409266|NR_033438|lncRNA|Homosapiens||RefGeneNoncode|NR_033438||4.3754700|-0.3456541		NA										NONCODERv3	NONCODERv3,	>n409266|NR_033438|lncRNA|Homosapiens||RefGeneNoncode|NR_033438||4.3754700|-0.3456541	chr3	145910123	145913122	-					PLSCR4		chr3:145910122-145968966	inner
CUST_6102_PI429285431	5.60919	P	4.60347	P	2.00794	0	lncRNA	6028-1_{1..654}	transcript_id "ENST00000581211.1" | genecode_v17		NA										gencode_v17	gencode_v17,lncipedia2.1,ensembl.GRCh37.72,	>transcript_id "ENST00000581211.1" | genecode_v17	chr18	14969000	14969653	-	ENSG00000264301.1	ENST00000581211.1	RP11-527H14.3	RP11-527H14.3-002				inter
CUST_5232_PI429285431	6.03266	P	5.02667	P	2.00833	0	lncRNA	5173-1_{1..630}	transcript_id "ENST00000563041.1" | genecode_v17		NA										gencode_v17	gencode_v17,lncipedia2.1,ensembl.GRCh37.72,	>transcript_id "ENST00000563041.1" | genecode_v17	chr15	72110755	72111384	+	ENSG00000260037.1	ENST00000563041.1	CTD-2524L6.3	CTD-2524L6.3-002	MYO9A		chr15:72118351-72124796	inter
CUST_32948_PI429285431	8.78776	P	7.78155	P	2.00863	0	lncRNA	34568-1_{1..2457}	n339622|AK025305|mRNAlikelncRNA|Homosapiens|HumanlncRNA|JounralRNA|2066|NULL|-1.2841400|-0.4174984		NA										NONCODERv3	NONCODERv3,	>n339622|AK025305|mRNAlikelncRNA|Homosapiens|HumanlncRNA|JounralRNA|2066|NULL|-1.2841400|-0.4174984	chr3	141331748	141334204	+					RASA2		chr3:141321748-141331197	inter
LNCA_21_P0001751	5.48274	P	4.4764	P	2.00882	0	lncRNA	TCONS_00002568			NA		XLOC_001173					BROAD Institute lincRNA (XLOC_001173), lincRNA [TCONS_00002568]	chr1:207058808-207058749	hs|1q32.1	Agilent_HUMAN_G3V2	TCONS_00002568	TCONS_00002568	chr1	207058749	207058808	-								Unknown
CUST_11476_PI429285431	4.60342	P	3.59678	P	2.00922	0	lncRNA	13042-1_{1..311}	lnc-C6orf123-1:6		NA										lncipedia2.1	lncipedia2.1,NONCODERv3,UCSC,	>lnc-C6orf123-1:6	chr6	168225263	168225573	-	lnc-C6orf123-1	lnc-C6orf123-1:6	XLOC_005925	linc-TCP10-5	MLLT4		chr6:168227671-168235454	inter
CUST_46316_PI429285431	10.3926	P	9.38592	P	2.00922	0	lncRNA	50546-1_{1..3000}	gi|402478656|ref|NR_073128.1| Homo sapiens kinectin 1 (kinesin receptor) (KTN1), transcript variant 6, non-coding RNA		NA										ncbi	ncbi,	>gi|402478656|ref|NR_073128.1| Homo sapiens kinectin 1 (kinesin receptor) (KTN1), transcript variant 6, non-coding RNA	Chr14	56046925	56049924	+	3895	NR_073128.1				hg19_refFlat_NARF:range=chr17:80416680-804460335'pad=0,hg19_refFlat_NARF:range=chr17:80416680-804460335'pad=0 3'pad=0 strand=+ repeatMasking=none,-76.70		inter
LNCA_21_P0004962	4.41662	P	3.40965	A	2.00969	0	lncRNA	TCONS_00012002			NA		XLOC_005515					BROAD Institute lincRNA (XLOC_005515), lincRNA [TCONS_00012002]	chr6:156693498-156693557	hs|6q25.3	Agilent_HUMAN_G3V2	TCONS_00012002	TCONS_00012002	chr6	156693498	156693557	+								Unknown
LNCA_21_P0013184	5.58864	P	4.58094	P	2.01071	0	lncRNA	TCONS_l2_00025724			NA		XLOC_l2_013311					BROAD Institute lincRNA (XLOC_l2_013311), lincRNA [TCONS_l2_00025724]	chr7:25233382-25233441	hs|7p15.3	Agilent_HUMAN_G3V2	TCONS_l2_00025724	TCONS_l2_00025724	chr7	25233382	25233441	+								Unknown
CUST_30271_PI429285431	8.25779	P	7.25003	P	2.01079	0	lncRNA	32046-1_{1..413}	n335158|AY316523|mRNAlikelncRNA|Homosapiens|NULL|H-invitationalv7.5|HIT000251697|http://h-invitational.jp/hinv/spsoup/transcript_view?hit_id=HIT000251697|2.7587700|-0.4115377		NA										NONCODERv3	NONCODERv3,	>n335158|AY316523|mRNAlikelncRNA|Homosapiens|NULL|H-invitationalv7.5|HIT000251697|http://h-invitational.jp/hinv/spsoup/transcript_view?hit_id=HIT000251697|2.7587700|-0.4115377	chr14	32563311	32563723	+					ARHGAP5		chr14:32553311-32596481	inner
CUST_32486_PI429285431	4.19597	P	3.18816	A	2.01085	0	lncRNA	34155-1_{1..1042}	n339091|AB053312|mRNAlikelncRNA|Homosapiens|HumanlncRNA|JounralRNA|1521|NULL|-0.7978670|-0.2623195		NA										NONCODERv3	lncipedia2.1,NONCODERv3,ncbi,	>n339091|AB053312|mRNAlikelncRNA|Homosapiens|HumanlncRNA|JounralRNA|1521|NULL|-0.7978670|-0.2623195	chr2	202005011	202006052	-					CFLAR	hg19_refFlat_CFLAR:range=chr2:201994589-2020286965'pad=0,hg19_refFlat_CFLAR:range=chr2:201994589-2020286965'pad=0 3'pad=0 strand=+ repeatMasking=none,-80.90;hg19_refFlat_CFLAR:range=chr2:201997759-2020286965'pad=0,hg19_refFlat_CFLAR:range=chr2:201997759-2020286965'pad=0 3'pad=0 strand=+ repeatMasking=none,-80.90;hg19_refFlat_CFLAR:range=chr2:201994589-2020061565'pad=0,hg19_refFlat_CFLAR:range=chr…		inner
CUST_15081_PI429285431	10.6768	P	9.66892	P	2.01094	0	lncRNA	16744-2_{3001..3697}	lnc-LTBP3-2:2		NA										lncipedia2.1	lncipedia2.1,NONCODERv3,	>lnc-LTBP3-2:2	chr11	65281484	65282180	-	lnc-LTBP3-2	lnc-LTBP3-2:2	XLOC_009474	linc-SLC25A45-5				inter
CUST_34709_PI429285431	5.50739	P	4.49909	P	2.01155	0	lncRNA	36158-2_{3001..6000}	n341617|AL833303|mRNAlikelncRNA|Homosapiens|HumanlncRNA|JounralRNA|4088|NULL|-1.0298700|-0.3703548		NA										NONCODERv3	gencode_v17,lncipedia2.1,NONCODERv3,ensembl.GRCh37.72,	>n341617|AL833303|mRNAlikelncRNA|Homosapiens|HumanlncRNA|JounralRNA|4088|NULL|-1.0298700|-0.3703548	chr8	135807262	135810261	-								inter
CUST_43653_PI429285431	7.39358	P	6.38483	P	2.01218	0	lncRNA	48409-2_{3001..4401}	gi|371872833|ref|NR_045818.1| Homo sapiens transmembrane and coiled-coil domains 1 (TMCO1), transcript variant 4, non-coding RNA		NA										ncbi	ncbi,	>gi|371872833|ref|NR_045818.1| Homo sapiens transmembrane and coiled-coil domains 1 (TMCO1), transcript variant 4, non-coding RNA	Chr1	165696528	165697928	-	54499	NR_045818.1						inter
CUST_46315_PI429285431	9.4116	P	8.40272	P	2.01234	0	lncRNA	50545-2_{3001..4930}	gi|402471892|ref|NR_073129.1| Homo sapiens kinectin 1 (kinesin receptor) (KTN1), transcript variant 1, non-coding RNA		NA										ncbi	ncbi,	>gi|402471892|ref|NR_073129.1| Homo sapiens kinectin 1 (kinesin receptor) (KTN1), transcript variant 1, non-coding RNA	Chr14	56049925	56051854	+	3895	NR_073129.1				hg19_refFlat_NARF:range=chr17:80416680-804460335'pad=0,hg19_refFlat_NARF:range=chr17:80416680-804460335'pad=0 3'pad=0 strand=+ repeatMasking=none,-76.70		inter
CUST_4236_PI429285431	7.53455	P	6.52534	P	2.01281	0	lncRNA	4194-2_{3001..5008}	transcript_id "ENST00000553202.1" | genecode_v17		NA										gencode_v17	gencode_v17,lncipedia2.1,NONCODERv3,ensembl.GRCh37.72,	>transcript_id "ENST00000553202.1" | genecode_v17	chr12	44115796	44117803	-	ENSG00000257742.1	ENST00000553202.1	RP11-350F4.2	RP11-350F4.2-001	PUS7L	hg19_refFlat_C8orf44:range=chr8:67589944-675921895'pad=0,hg19_refFlat_C8orf44:range=chr8:67589944-675921895'pad=0 3'pad=0 strand=+ repeatMasking=none,-68.70;hg19_refFlat_PKP2:range=chr12:32945358-330496655'pad=0,hg19_refFlat_PKP2:range=chr12:32945358-330496655'pad=0 3'pad=0 strand=- repeatMasking=none,-69.80chr12:44122410-44127803		inter
CUST_11700_PI429285431	4.48411	P	3.47489	A	2.01283	0	lncRNA	13278-1_{1..1167}	lnc-AC011298.2.1-1:1		NA										lncipedia2.1	lncipedia2.1,NONCODERv3,UCSC,	>lnc-AC011298.2.1-1:1	chr2	241628019	241629185	+	lnc-AC011298.2.1-1	lnc-AC011298.2.1-1:1	XLOC_001920	linc-AQP12A	AQP12B		chr2:241618019-241622317	inter
CUST_35292_PI429285431	4.25041	P	3.24068	A	2.01352	0	lncRNA	36695-1_{1..589}	n342312|AF085938|mRNAlikelncRNA|Homosapiens|HumanlncRNA|JounralRNA|4804|NULL|-1.3053000|-0.3884534		NA										NONCODERv3	NONCODERv3,	>n342312|AF085938|mRNAlikelncRNA|Homosapiens|HumanlncRNA|JounralRNA|4804|NULL|-1.3053000|-0.3884534	chr14	36194269	36194857	+					RALGAPA1	hg19_refFlat_RALGAPA1:range=chr14:36017737-362780415'pad=0,hg19_refFlat_RALGAPA1:range=chr14:36017737-362780415'pad=0 3'pad=0 strand=- repeatMasking=none,-82.60;hg19_refFlat_RALGAPA1:range=chr14:36008748-362780415'pad=0,hg19_refFlat_RALGAPA1:range=chr14:36008748-362780415'pad=0 3'pad=0 strand=- repeatMasking=none,-82.60chr14:36184269-36204855		inner
CUST_45041_PI429285431	9.10023	P	8.08993	P	2.01433	0	lncRNA	49538-1_{1..3000}	gi|240255595|ref|NR_027830.1| Homo sapiens B-cell receptor-associated protein 29 (BCAP29), transcript variant 3, non-coding RNA		NA										ncbi	NONCODERv3,ncbi,	>gi|240255595|ref|NR_027830.1| Homo sapiens B-cell receptor-associated protein 29 (BCAP29), transcript variant 3, non-coding RNA	Chr7	107220422	107223421	+	55973	NR_027830.1						inter
CUST_25113_PI429285431	5.1034	P	4.09285	A	2.01467	0	lncRNA	26651-1_{1..508}	lnc-KIAA0087-2:1		NA										lncipedia2.1	lncipedia2.1,	>lnc-KIAA0087-2:1	chr7	26416051	26416558	-	lnc-KIAA0087-2	lnc-KIAA0087-2:1	ENSG00000225792.1	AC004540.4	SNX10	hg19_refFlat_SNX10:range=chr7:26400580-264121925'pad=0,hg19_refFlat_SNX10:range=chr7:26400580-264121925'pad=0 3'pad=0 strand=+ repeatMasking=none,-83.00;hg19_refFlat_SNX10:range=chr7:26404707-264121925'pad=0,hg19_refFlat_SNX10:range=chr7:26404707-264121925'pad=0 3'pad=0 strand=+ repeatMasking=none,-83.00;hg19_refFlat_SNX10:range=chr7:26386063-264121925'pad=0,hg19_refFlat_SNX10:range=chr7:26386063…		inter
CUST_24746_PI429285431	3.95779	P	2.94699	A	2.01503	0	lncRNA	26291-1_{1..3000}	lnc-TEKT3-1:1		NA										lncipedia2.1	lncipedia2.1,	>lnc-TEKT3-1:1	chr17	15143744	15146743	-	lnc-TEKT3-1	lnc-TEKT3-1:1	ENSG00000265308.1	RP11-849N15.2	PMP22	hg19_refFlat_C8orf44:range=chr8:67589944-675921895'pad=0,hg19_refFlat_C8orf44:range=chr8:67589944-675921895'pad=0 3'pad=0 strand=+ repeatMasking=none,-74.20chr17:15133744-15157713		inner
CUST_51350_PI429285431	5.50181	P	4.49088	P	2.01522	0	lncRNA	54947-2_{3001..4617}	hg19_lincRNAsTranscripts_TCONS_l2_00008762 range=chr15:78996146-79029199 5'pad=0 3'pad=0 strand=+ repeatMasking=none		NA										UCSC	UCSC,	>hg19_lincRNAsTranscripts_TCONS_l2_00008762 range=chr15:78996146-79029199 5'pad=0 3'pad=0 strand=+ repeatMasking=none	chr15	78999146	79000762	+						hg19_refFlat_CYB561D1:range=chr1:110036762-1100383975'pad=0,hg19_refFlat_CYB561D1:range=chr1:110036762-1100383975'pad=0 3'pad=0 strand=+ repeatMasking=none,-71.70;hg19_refFlat_ZNF410:range=chr14:74364945-743982125'pad=0,hg19_refFlat_ZNF410:range=chr14:74364945-743982125'pad=0 3'pad=0 strand=+ repeatMasking=none,-79.30;hg19_refFlat_ADAMTS2:range=chr5:178578130-1787723295'pad=0,hg19_refFlat_ADAMTS2…		inter
CUST_47011_PI429285431	4.22411	P	3.21278	A	2.01577	0	lncRNA	51106-2_{3001..3474}	gi|213512758|ref|NR_024484.1| Homo sapiens uncharacterized LOC400657 (LOC400657), non-coding RNA		NA										ncbi	gencode_v17,lncipedia2.1,NONCODERv3,ensembl.GRCh37.72,ncbi,	>gi|213512758|ref|NR_024484.1| Homo sapiens uncharacterized LOC400657 (LOC400657), non-coding RNA	Chr18	72262010	72262483	-	400657	NR_024484.1				hg19_refFlat_ZNF410:range=chr14:74358879-743915065'pad=0,hg19_refFlat_ZNF410:range=chr14:74358879-743915065'pad=0 3'pad=0 strand=+ repeatMasking=none,-87.70;hg19_refFlat_BRD2:range=chr6_ssto_hap7:4421448-44292735'pad=0,hg19_refFlat_BRD2:range=chr6_ssto_hap7:4421448-44292735'pad=0 3'pad=0 strand=+ repeatMasking=none,-86.50;hg19_refFlat_LOC100506688:range=chr5:989429-9899595'pad=0,hg19_refFlat_LOC1…		inter
CUST_5278_PI429285431	4.84529	P	3.83321	A	2.01681	0	lncRNA	5218-1_{1..470}	transcript_id "ENST00000558015.1" | genecode_v17		NA										gencode_v17	gencode_v17,lncipedia2.1,ensembl.GRCh37.72,	>transcript_id "ENST00000558015.1" | genecode_v17	chr15	85857898	85858367	-	ENSG00000259451.1	ENST00000558015.1	RP11-561C5.6	RP11-561C5.6-004				inter
CUST_45921_PI429285431	4.76313	P	3.75098	A	2.01691	0	lncRNA	50230-2_{3001..3956}	gi|384871606|ref|NR_047588.1| Homo sapiens transmembrane protein 218 (TMEM218), transcript variant 14, non-coding RNA		NA										ncbi	ncbi,	>gi|384871606|ref|NR_047588.1| Homo sapiens transmembrane protein 218 (TMEM218), transcript variant 14, non-coding RNA	Chr11	124967266	124968221	-	219854	NR_047588.1						inter
CUST_37785_PI429285431	5.5388	P	4.52567	P	2.01828	0	lncRNA	38882-3_{6001..9000}	n346296|NULL|lincRNA|Homosapiens|HumanlincRNA|ScriptureReconstructionLincRNAsByLuo[unpublished]|linc_luo_1846|NULL|-1.2991100|-0.3277946		NA										NONCODERv3	lncipedia2.1,NONCODERv3,UCSC,	>n346296|NULL|lincRNA|Homosapiens|HumanlincRNA|ScriptureReconstructionLincRNAsByLuo[unpublished]|linc_luo_1846|NULL|-1.2991100|-0.3277946	chr5	90603137	90606136	-						hg19_refFlat_AGBL2:range=chr11:47681725-477362025'pad=0,hg19_refFlat_AGBL2:range=chr11:47681725-477362025'pad=0 3'pad=0 strand=- repeatMasking=none,-73.90;hg19_refFlat_BRD2:range=chr6_dbb_hap3:4226965-42298365'pad=0,hg19_refFlat_BRD2:range=chr6_dbb_hap3:4226965-42298365'pad=0 3'pad=0 strand=+ repeatMasking=none,-36.90;hg19_refFlat_SGCE:range=chr7:94214811-942854105'pad=0,hg19_refFlat_SGCE:range=c…		inter
CUST_49383_PI429285431	5.19041	P	4.177	A	2.01868	0	lncRNA	53197-1_{1..396}	hg19_lincRNAsTranscripts_TCONS_l2_00023092 range=chr5:126394424-126409165 5'pad=0 3'pad=0 strand=- repeatMasking=none		NA										UCSC	UCSC,	>hg19_lincRNAsTranscripts_TCONS_l2_00023092 range=chr5:126394424-126409165 5'pad=0 3'pad=0 strand=- repeatMasking=none	chr5	126394424	126394819	-					C5orf63		chr5:126384424-126409184	inner
CUST_35731_PI429285431	4.74317	P	3.72924	A	2.01941	0	lncRNA	37149-1_{1..3000}	n342899|D64053|mRNAlikelncRNA|Homosapiens|HumanlncRNA|JounralRNA|5407|NULL|4.8252500|-0.2845979		NA										NONCODERv3	NONCODERv3,	>n342899|D64053|mRNAlikelncRNA|Homosapiens|HumanlncRNA|JounralRNA|5407|NULL|4.8252500|-0.2845979	chr12	71031861	71034860	-					PTPRR		chr12:71031853-71314584	inner
CUST_33476_PI429285431	6.01708	P	5.00304	P	2.01957	0	lncRNA	35050-1_{1..2618}	n340212|AK129931|mRNAlikelncRNA|Homosapiens|HumanlncRNA|JounralRNA|2673|NULL|-1.1289300|-0.4086162		NA										NONCODERv3	NONCODERv3,	>n340212|AK129931|mRNAlikelncRNA|Homosapiens|HumanlncRNA|JounralRNA|2673|NULL|-1.1289300|-0.4086162	chr4	123189510	123192127	+					KIAA1109		chr4:123179510-123202126	inner
CUST_50814_PI429285431	6.82225	P	5.8082	P	2.01958	0	lncRNA	54465-1_{1..813}	hg19_lincRNAsTranscripts_TCONS_l2_00005007 range=chr11:50239002-50257604 5'pad=0 3'pad=0 strand=- repeatMasking=none		NA										UCSC	UCSC,	>hg19_lincRNAsTranscripts_TCONS_l2_00005007 range=chr11:50239002-50257604 5'pad=0 3'pad=0 strand=- repeatMasking=none	chr11	50239002	50239814	-								inter
CUST_18517_PI429285431	5.08553	P	4.07117	P	2.02001	0	lncRNA	20231-1_{1..1583}	lnc-ZNF705A-3:1		NA										lncipedia2.1	lncipedia2.1,NONCODERv3,	>lnc-ZNF705A-3:1	chr12	8449260	8450842	+	lnc-ZNF705A-3	lnc-ZNF705A-3:1	ENSG00000250937	RP11-90D4.1				inter
CUST_43017_PI429285431	7.26355	P	6.2491	P	2.02013	0	lncRNA	46288-1_{1..91}	ENST00000516218 ncrna:snRNA chromosome:GRCh37:2:177529404:177529494:1 gene:ENSG00000252027 gene_biotype:snRNA transcript_biotype:snRNA		NA										ensembl.GRCh37.72	ensembl.GRCh37.72,	>ENST00000516218 ncrna:snRNA chromosome:GRCh37:2:177529404:177529494:1 gene:ENSG00000252027 gene_biotype:snRNA transcript_biotype:snRNA	chr2	177529404	177529494	+	ENSG00000252027	ENST00000516218						inter
CUST_43496_PI429285431	8.02289	P	7.00836	P	2.02023	0	lncRNA	48288-1_{1..3000}	gi|242332559|ref|NR_027962.1| Homo sapiens tRNA-yW synthesizing protein 3 homolog (S. cerevisiae) (TYW3), transcript variant 3, non-coding RNA		NA										ncbi	NONCODERv3,ncbi,	>gi|242332559|ref|NR_027962.1| Homo sapiens tRNA-yW synthesizing protein 3 homolog (S. cerevisiae) (TYW3), transcript variant 3, non-coding RNA	Chr1	75198862	75201861	+	127253	NR_027962.1						inter
LNCA_21_P0005033	7.9005	P	6.88572	P	2.0206	0	lncRNA	TCONS_00012211			NA		XLOC_005764					BROAD Institute lincRNA (XLOC_005764), lincRNA [TCONS_00012211]	chr6:72124086-72124027	hs|6q13	Agilent_HUMAN_G3V2	TCONS_00012211	TCONS_00012211	chr6	72124027	72124086	-								Unknown
CUST_13808_PI429285431	4.05336	P	3.03731	A	2.02237	0	lncRNA	15450-1_{1..267}	lnc-SPAG1-3:4		NA										lncipedia2.1	lncipedia2.1,NONCODERv3,UCSC,	>lnc-SPAG1-3:4	chr8	101505022	101505288	+	lnc-SPAG1-3	lnc-SPAG1-3:4	XLOC_006883	linc-GRHL2-7				inter
CUST_51577_PI429285431	5.81534	P	4.7992	P	2.0225	0	lncRNA	55142-1_{1..280}	hg19_lincRNAsTranscripts_TCONS_l2_00010609 range=chr17:20245601-20254323 5'pad=0 3'pad=0 strand=+ repeatMasking=none		NA										UCSC	UCSC,	>hg19_lincRNAsTranscripts_TCONS_l2_00010609 range=chr17:20245601-20254323 5'pad=0 3'pad=0 strand=+ repeatMasking=none	chr17	20245601	20245880	+								inter
CUST_45228_PI429285431	7.9977	P	6.98115	P	2.02309	0	lncRNA	49685-1_{1..2212}	gi|282847411|ref|NR_033193.1| Homo sapiens zinc finger, AN1-type domain 1 (ZFAND1), transcript variant 4, non-coding RNA		NA										ncbi	NONCODERv3,ncbi,	>gi|282847411|ref|NR_033193.1| Homo sapiens zinc finger, AN1-type domain 1 (ZFAND1), transcript variant 4, non-coding RNA	Chr8	82613566	82615777	-	79752	NR_033193.1						inter
LNCA_21_P0013115	5.36869	P	4.35179	P	2.02356	0	lncRNA	TCONS_l2_00025016			NA		XLOC_l2_013192					BROAD Institute lincRNA (XLOC_l2_013192), lincRNA [TCONS_l2_00025016]	chr6:160908504-160908445	hs|6q25.3	Agilent_HUMAN_G3V2	TCONS_l2_00025016	TCONS_l2_00025016	chr6	160908445	160908504	-								Unknown
CUST_7517_PI429285431	4.33249	P	3.3155	A	2.0237	0	lncRNA	9157-1_{1..2105}	lnc-NQO2-5:1		NA										lncipedia2.1	lncipedia2.1,	>lnc-NQO2-5:1	chr6	2781635	2783739	+	lnc-NQO2-5	lnc-NQO2-5:1	ENSG00000248974	ENST00000506356	WRNIP1		chr6:2771635-2785979	inner
CUST_46771_PI429285431	8.42019	P	7.40308	P	2.02385	0	lncRNA	50921-1_{1..3000}	gi|147902149|ref|NR_003554.1| Homo sapiens ubiquitin specific peptidase 32 pseudogene 2 (USP32P2), non-coding RNA		NA										ncbi	NONCODERv3,ncbi,	>gi|147902149|ref|NR_003554.1| Homo sapiens ubiquitin specific peptidase 32 pseudogene 2 (USP32P2), non-coding RNA	Chr17	18414576	18417575	-	220594	NR_003554.1				hg19_refFlat_ISY1:range=chr3:128848924-1288798185'pad=0,hg19_refFlat_ISY1:range=chr3:128848924-1288798185'pad=0 3'pad=0 strand=- repeatMasking=none,-81.10		inter
CUST_13216_PI429285431	6.12932	P	5.11153	P	2.02482	0	lncRNA	14844-1_{1..551}	lnc-ERI1-2:1		NA										lncipedia2.1	lncipedia2.1,NONCODERv3,UCSC,	>lnc-ERI1-2:1	chr8	9014281	9014831	+	lnc-ERI1-2	lnc-ERI1-2:1	XLOC_006704	linc-TNKS-3	PPP1R3B		chr8:9004281-9009152	inter
CUST_44760_PI429285431	6.94965	P	5.93182	P	2.02488	0	lncRNA	49305-1_{1..3000}	gi|393715083|ref|NR_072997.1| Homo sapiens PTK7 protein tyrosine kinase 7 (PTK7), transcript variant 7, non-coding RNA		NA										ncbi	ncbi,	>gi|393715083|ref|NR_072997.1| Homo sapiens PTK7 protein tyrosine kinase 7 (PTK7), transcript variant 7, non-coding RNA	Chr6	43044006	43047005	+	5754	NR_072997.1						inter
CUST_32375_PI429285431	5.11795	P	4.09829	A	2.02745	0	lncRNA	34051-1_{1..2096}	n338964|AK094176|mRNAlikelncRNA|Homosapiens|HumanlncRNA|JounralRNA|1392|NULL|-1.0987800|-0.4679856		NA										NONCODERv3	NONCODERv3,	>n338964|AK094176|mRNAlikelncRNA|Homosapiens|HumanlncRNA|JounralRNA|1392|NULL|-1.0987800|-0.4679856	chr2	135622096	135624191	-					ACMSD		chr2:135612096-135634192	inner
CUST_6413_PI429285431	3.97113	P	2.94914	A	2.03073	0	lncRNA	6352-1_{1..2254}	transcript_id "ENST00000586954.1" | genecode_v17		NA										gencode_v17	gencode_v17,lncipedia2.1,NONCODERv3,ensembl.GRCh37.72,	>transcript_id "ENST00000586954.1" | genecode_v17	chr19	28266665	28268918	-	ENSG00000261824.2	ENST00000586954.1	LINC00662	LINC00662-006				inter
LNCA_21_P0002177	5.11684	P	4.09482	A	2.03075	0	lncRNA	TCONS_00003586			NA		XLOC_001363					BROAD Institute lincRNA (XLOC_001363), lincRNA [TCONS_00003586]	chr2:15925919-15925978	hs|2p24.3	Agilent_HUMAN_G3V2	TCONS_00003586	TCONS_00003586	chr2	15925919	15925978	+								Unknown
CUST_36595_PI429285431	4.36885	P	3.34655	A	2.03115	0	lncRNA	37789-1_{1..1182}	n345091|NULL|lincRNA|Homosapiens|HumanlincRNA|ScriptureReconstructionLincRNAsByLuo[unpublished]|linc_luo_640|NULL|-1.3315700|-0.3886622		NA										NONCODERv3	NONCODERv3,	>n345091|NULL|lincRNA|Homosapiens|HumanlincRNA|ScriptureReconstructionLincRNAsByLuo[unpublished]|linc_luo_640|NULL|-1.3315700|-0.3886622	chrX	75404868	75406049	+					CXorf26	hg19_refFlat_ST6GAL2:range=chr2:107429598-1074604335'pad=0,hg19_refFlat_ST6GAL2:range=chr2:107429598-1074604335'pad=0 3'pad=0 strand=- repeatMasking=none,-77.50chrX:75394868-75398033		inter
CUST_43142_PI429285431	4.66947	P	3.64582	A	2.03307	0	lncRNA	47956-1_{1..503}	ENST00000602613 proj_havana:sense_intronic chromosome:GRCh37:HG185_PATCH:40194484:40194986:-1 gene:ENSG00000270046 gene_biotype:sense_intronic transcript_biotype:sense_intronic		NA										ensembl.GRCh37.72	ensembl.GRCh37.72,	>ENST00000602613 proj_havana:sense_intronic chromosome:GRCh37:HG185_PATCH:40194484:40194986:-1 gene:ENSG00000270046 gene_biotype:sense_intronic transcript_biotype:sense_intronic	chrHG185_PATCH	40194484	40194986	-	ENSG00000270046	ENST00000602613						Unknown
LNCA_21_P0010040	5.17398	P	4.1485	P	2.03564	0	lncRNA	TCONS_00028390			NA		XLOC_013744					BROAD Institute lincRNA (XLOC_013744), lincRNA [TCONS_00028390]	chr20:39764520-39764461	hs|20q12	Agilent_HUMAN_G3V2	TCONS_00028390	TCONS_00028390	chr20	39764461	39764520	-								Unknown
CUST_6103_PI429285431	13.1479	P	12.1221	P	2.03612	0	lncRNA	6029-1_{1..764}	transcript_id "ENST00000580867.1" | genecode_v17		NA										gencode_v17	gencode_v17,lncipedia2.1,ensembl.GRCh37.72,	>transcript_id "ENST00000580867.1" | genecode_v17	chr18	14969605	14970368	-	ENSG00000264301.1	ENST00000580867.1	RP11-527H14.3	RP11-527H14.3-001				inter
CUST_44764_PI429285431	6.91104	P	5.88512	P	2.03626	0	lncRNA	49307-2_{3001..5404}	gi|365733562|ref|NR_045673.1| Homo sapiens chloride intracellular channel 5 (CLIC5), transcript variant 5, non-coding RNA		NA										ncbi	NONCODERv3,ncbi,	>gi|365733562|ref|NR_045673.1| Homo sapiens chloride intracellular channel 5 (CLIC5), transcript variant 5, non-coding RNA	Chr6	45869188	45871591	-	53405	NR_045673.1						inter
CUST_51068_PI429285431	4.25334	P	3.22711	A	2.0367	0	lncRNA	54705-1_{1..1398}	hg19_lincRNAsTranscripts_TCONS_l2_00006780 range=chr13:32520191-32534889 5'pad=0 3'pad=0 strand=+ repeatMasking=none		NA										UCSC	UCSC,	>hg19_lincRNAsTranscripts_TCONS_l2_00006780 range=chr13:32520191-32534889 5'pad=0 3'pad=0 strand=+ repeatMasking=none	chr13	32520191	32521588	+								inter
CUST_40519_PI429285431	5.84893	P	4.82261	P	2.03682	0	lncRNA	41283-1_{1..3000}	n409559|NR_033942|lncRNA|Homosapiens||RefGeneNoncode|NR_033942||11.3447000|-0.0936393		NA										NONCODERv3	NONCODERv3,ncbi,	>n409559|NR_033942|lncRNA|Homosapiens||RefGeneNoncode|NR_033942||11.3447000|-0.0936393	chr7	143956088	143959087	-					OR2A7		chr7:143955789-143956721	inner
CUST_30604_PI429285431	3.94917	P	2.92199	A	2.03804	0	lncRNA	32386-1_{1..399}	n335920|X65899|mRNAlikelncRNA|Homosapiens|NULL|H-invitationalv7.5|HIT000322784|http://h-invitational.jp/hinv/spsoup/transcript_view?hit_id=HIT000322784|3.2853600|-0.0827512		NA										NONCODERv3	NONCODERv3,	>n335920|X65899|mRNAlikelncRNA|Homosapiens|NULL|H-invitationalv7.5|HIT000322784|http://h-invitational.jp/hinv/spsoup/transcript_view?hit_id=HIT000322784|3.2853600|-0.0827512	chr14	106329408	106329806	-					LOC100288568		chr14:106833231-106859077	inter
CUST_36741_PI429285431	4.23037	P	3.20285	A	2.03852	0	lncRNA	37915-1_{1..3000}	n345222|NULL|lincRNA|Homosapiens|HumanlincRNA|ScriptureReconstructionLincRNAsByLuo[unpublished]|linc_luo_771|NULL|-1.3919000|-0.3917353		NA										NONCODERv3	NONCODERv3,	>n345222|NULL|lincRNA|Homosapiens|HumanlincRNA|ScriptureReconstructionLincRNAsByLuo[unpublished]|linc_luo_771|NULL|-1.3919000|-0.3917353	chr13	42812942	42815941	+					DGKH	hg19_refFlat_RPGRIP1L:range=chr16:53635988-537346355'pad=0,hg19_refFlat_RPGRIP1L:range=chr16:53635988-537346355'pad=0 3'pad=0 strand=- repeatMasking=none,-24.00;hg19_refFlat_CSF2RA:range=chrY:1351597-13783725'pad=0,hg19_refFlat_CSF2RA:range=chrY:1351597-13783725'pad=0 3'pad=0 strand=+ repeatMasking=none,-73.90;hg19_refFlat_MAP4K1:range=chr19:39078450-391085355'pad=0,hg19_refFlat_MAP4K1:range=chr1…		inter
CUST_42946_PI429285431	5.22205	P	4.19452	P	2.03853	0	lncRNA	46066-1_{1..135}	ENST00000459339 ncrna:snoRNA chromosome:GRCh37:2:75716702:75716836:1 gene:ENSG00000238410 gene_biotype:snoRNA transcript_biotype:snoRNA		NA										ensembl.GRCh37.72	ensembl.GRCh37.72,	>ENST00000459339 ncrna:snoRNA chromosome:GRCh37:2:75716702:75716836:1 gene:ENSG00000238410 gene_biotype:snoRNA transcript_biotype:snoRNA	chr2	75716702	75716836	+	ENSG00000238410	ENST00000459339			FAM176A		chr2:75706702-75726836	inter
CUST_31090_PI429285431	5.17425	P	4.14663	P	2.03866	0	lncRNA	32881-1_{1..381}	n337369|DQ655919|mRNAlikelncRNA|Homosapiens|NULL|H-invitationalv7.5|HIT000393032|http://h-invitational.jp/hinv/spsoup/transcript_view?hit_id=HIT000393032|-0.9210700|-0.1119605		NA										NONCODERv3	NONCODERv3,	>n337369|DQ655919|mRNAlikelncRNA|Homosapiens|NULL|H-invitationalv7.5|HIT000393032|http://h-invitational.jp/hinv/spsoup/transcript_view?hit_id=HIT000393032|-0.9210700|-0.1119605	chrX	123094062	123094442	-					STAG2	hg19_refFlat_STAG2:range=chrX:123156478-1232344475'pad=0,hg19_refFlat_STAG2:range=chrX:123156478-1232344475'pad=0 3'pad=0 strand=+ repeatMasking=none,-86.80chrX:123094475-123174898		inner
CUST_24763_PI429285431	4.55707	P	3.52927	A	2.0389	0	lncRNA	26307-1_{1..1064}	lnc-SNURF-3:19		NA										lncipedia2.1	lncipedia2.1,NONCODERv3,	>lnc-SNURF-3:19	chr15	25583158	25584221	+	lnc-SNURF-3	lnc-SNURF-3:19	ENSG00000224078.4	SNHG14	SNRPN		chr15:25573158-25593343	inner
CUST_30840_PI429285431	7.31743	P	6.28937	P	2.03929	0	lncRNA	32628-1_{1..236}	n336806|AB231738|mRNAlikelncRNA|Homosapiens|NULL|H-invitationalv7.5|HIT000329978|http://h-invitational.jp/hinv/spsoup/transcript_view?hit_id=HIT000329978|0.6785240|-0.1494050		NA										NONCODERv3	NONCODERv3,	>n336806|AB231738|mRNAlikelncRNA|Homosapiens|NULL|H-invitationalv7.5|HIT000329978|http://h-invitational.jp/hinv/spsoup/transcript_view?hit_id=HIT000329978|0.6785240|-0.1494050	chr11	122852100	122852335	-					BSX		chr11:122842100-122852379	inner
CUST_10365_PI429285431	4.22307	P	3.19395	A	2.04078	0	lncRNA	11890-1_{1..230}	lnc-APIP-1:1		NA										lncipedia2.1	lncipedia2.1,NONCODERv3,UCSC,	>lnc-APIP-1:1	chr11	35095464	35095693	-	lnc-APIP-1	lnc-APIP-1:1	XLOC_009415	linc-APIP-1				inter
LNCA_21_P0001100	6.95439	P	5.92461	P	2.0417	0	lncRNA	ENST00000441809			NA		XLOC_000707		ENST00000441809			BROAD Institute lincRNA (XLOC_000707), lincRNA [TCONS_00000470]	chr1:13986185-13986126	hs|1p36.21	Agilent_HUMAN_G3V2	ENST00000441809	ENST00000441809	chr1	13986126	13986185	-								Unknown
CUST_29809_PI429285431	7.51914	P	6.48924	P	2.04189	0	lncRNA	31572-1_{1..641}	n333524|BC039403|mRNAlikelncRNA|Homosapiens|NULL|H-invitationalv7.5|HIT000095670|http://h-invitational.jp/hinv/spsoup/transcript_view?hit_id=HIT000095670|-0.3433000|-0.4098521		NA										NONCODERv3	NONCODERv3,	>n333524|BC039403|mRNAlikelncRNA|Homosapiens|NULL|H-invitationalv7.5|HIT000095670|http://h-invitational.jp/hinv/spsoup/transcript_view?hit_id=HIT000095670|-0.3433000|-0.4098521	chr19	21473947	21474587	-					ZNF708	hg19_refFlat_PKP2:range=chr12:32945358-330496655'pad=0,hg19_refFlat_PKP2:range=chr12:32945358-330496655'pad=0 3'pad=0 strand=- repeatMasking=none,-69.70chr19:21463947-21484588		inner
CUST_29929_PI429285431	10.0217	P	8.99156	P	2.04218	0	lncRNA	31693-1_{1..214}	n334095|M55091|mRNAlikelncRNA|Homosapiens|NULL|H-invitationalv7.5|HIT000195767|http://h-invitational.jp/hinv/spsoup/transcript_view?hit_id=HIT000195767|-1.2394600|-0.4641472		NA										NONCODERv3	NONCODERv3,	>n334095|M55091|mRNAlikelncRNA|Homosapiens|NULL|H-invitationalv7.5|HIT000195767|http://h-invitational.jp/hinv/spsoup/transcript_view?hit_id=HIT000195767|-1.2394600|-0.4641472	chr19	10396160	10396373	+					ICAM5		chr19:10400655-10406374	inner
CUST_45059_PI429285431	7.67208	P	6.6402	P	2.04469	0	lncRNA	49549-2_{3001..4192}	gi|110671315|ref|NR_003104.1| Homo sapiens protection of telomeres 1 homolog (S. pombe) (POT1), transcript variant 5, non-coding RNA		NA										ncbi	ncbi,	>gi|110671315|ref|NR_003104.1| Homo sapiens protection of telomeres 1 homolog (S. pombe) (POT1), transcript variant 5, non-coding RNA	Chr7	124465440	124466631	-	25913	NR_003104.1						inter
CUST_38800_PI429285431	7.72211	P	6.68903	P	2.0464	0	lncRNA	39794-1_{1..2962}	n384507|NULL|lncRNA|Homosapiens||UCSCGeneNoncode|uc003ifn.2||-0.0305281|-0.3476600		NA										NONCODERv3	NONCODERv3,	>n384507|NULL|lncRNA|Homosapiens||UCSCGeneNoncode|uc003ifn.2||-0.0305281|-0.3476600	chr4	128758921	128761882	+					HSPA4L	hg19_refFlat_C14orf178:range=chr14:78235743-782360215'pad=0,hg19_refFlat_C14orf178:range=chr14:78235743-782360215'pad=0 3'pad=0 strand=+ repeatMasking=none,-84.70;hg19_refFlat_CNGA1:range=chr4:47938438-479731175'pad=0,hg19_refFlat_CNGA1:range=chr4:47938438-479731175'pad=0 3'pad=0 strand=- repeatMasking=none,-81.10;hg19_refFlat_GDPD2:range=chrX:69644835-696529365'pad=0,hg19_refFlat_GDPD2:range=chr…		inter
CUST_31270_PI429285431	7.60733	P	6.57399	P	2.04677	0	lncRNA	33058-2_{3001..3226}	n337725|AK124653|mRNAlikelncRNA|Homosapiens|HumanlncRNA|JounralRNA|107|NULL|-1.0725200|-0.3373205		NA										NONCODERv3	NONCODERv3,	>n337725|AK124653|mRNAlikelncRNA|Homosapiens|HumanlncRNA|JounralRNA|107|NULL|-1.0725200|-0.3373205	chrX	54222295	54222520	-					FAM120C		chrX:54209295-54209714	inner
CUST_35447_PI429285431	6.90434	P	5.87094	P	2.04683	0	lncRNA	36854-1_{1..2610}	n342523|BC063890|mRNAlikelncRNA|Homosapiens|HumanlncRNA|JounralRNA|5018|NULL|-1.0695700|-0.3397867		NA										NONCODERv3	NONCODERv3,	>n342523|BC063890|mRNAlikelncRNA|Homosapiens|HumanlncRNA|JounralRNA|5018|NULL|-1.0695700|-0.3397867	chr21	14435261	14437870	+						hg19_refFlat_ZNF91:range=chr19:23542205-235781565'pad=0,hg19_refFlat_ZNF91:range=chr19:23542205-235781565'pad=0 3'pad=0 strand=- repeatMasking=none,-78.10;hg19_refFlat_TSFM:range=chr12:58176585-581903665'pad=0,hg19_refFlat_TSFM:range=chr12:58176585-581903665'pad=0 3'pad=0 strand=+ repeatMasking=none,-42.60;hg19_refFlat_ISY1:range=chr3:128848924-1288798185'pad=0,hg19_refFlat_ISY1:range=chr3:128848…		inter
CUST_47617_PI429285431	4.45912	P	3.42561	A	2.04699	0	lncRNA	51611-2_{3001..6000}	gi|371940889|ref|NR_045864.1| Homo sapiens armadillo repeat containing, X-linked 4 (ARMCX4), transcript variant 3, non-coding RNA		NA										ncbi	NONCODERv3,ncbi,	>gi|371940889|ref|NR_045864.1| Homo sapiens armadillo repeat containing, X-linked 4 (ARMCX4), transcript variant 3, non-coding RNA	NW_004070883.1	169929	172928	+	100131755	NR_045864.1						Unknown
CUST_23574_PI429285431	4.32745	P	3.29303	A	2.04828	0	lncRNA	25142-1_{1..579}	lnc-TIMM9-2:15		NA										lncipedia2.1	lncipedia2.1,	>lnc-TIMM9-2:15	chr14	58735424	58736002	-	lnc-TIMM9-2	lnc-TIMM9-2:15	ENSG00000257621.2	RP11-349A22.5	PSMA3	hg19_refFlat_DISC1:range=chr1:231762614-2321725775'pad=0,hg19_refFlat_DISC1:range=chr1:231762614-2321725775'pad=0 3'pad=0 strand=+ repeatMasking=none,-60.10;hg19_refFlat_ZNF701:range=chr19:53075495-530867105'pad=0,hg19_refFlat_ZNF701:range=chr19:53075495-530867105'pad=0 3'pad=0 strand=+ repeatMasking=none,-84.00;hg19_refFlat_MYL10:range=chr7:101256755-1012723985'pad=0,hg19_refFlat_MYL10:range=chr…		inner
CUST_34002_PI429285431	6.12925	P	5.09474	P	2.04842	0	lncRNA	35539-1_{1..2052}	n340816|AK056229|mRNAlikelncRNA|Homosapiens|HumanlncRNA|JounralRNA|3280|NULL|3.1394900|-0.2410483		NA										NONCODERv3	lncipedia2.1,NONCODERv3,	>n340816|AK056229|mRNAlikelncRNA|Homosapiens|HumanlncRNA|JounralRNA|3280|NULL|3.1394900|-0.2410483	chr17	70067183	70069234	-					SOX9		chr17:70117161-70122561	inner
CUST_22468_PI429285431	5.72624	P	4.69074	P	2.04982	0	lncRNA	24055-1_{1..993}	lnc-CAST-2:1		NA										lncipedia2.1	lncipedia2.1,NONCODERv3,	>lnc-CAST-2:1	chr5	96121432	96122424	+	lnc-CAST-2	lnc-CAST-2:1	ENSG00000248734.1	CTD-2260A17.1	ERAP1	hg19_refFlat_ERAP1:range=chr5:96098904-961396295'pad=0,hg19_refFlat_ERAP1:range=chr5:96098904-961396295'pad=0 3'pad=0 strand=- repeatMasking=none,-83.40;hg19_refFlat_ERAP1:range=chr5:96112100-961396295'pad=0,hg19_refFlat_ERAP1:range=chr5:96112100-961396295'pad=0 3'pad=0 strand=- repeatMasking=none,-83.40chr5:96111432-96131703		inner
CUST_31488_PI429285431	7.37555	P	6.33923	P	2.05098	0	lncRNA	33252-1_{1..1703}	n337967|BC043195|mRNAlikelncRNA|Homosapiens|HumanlncRNA|JounralRNA|352|NULL|-1.2489300|-0.4051977		NA										NONCODERv3	NONCODERv3,	>n337967|BC043195|mRNAlikelncRNA|Homosapiens|HumanlncRNA|JounralRNA|352|NULL|-1.2489300|-0.4051977	chr1	57179322	57181024	+					C1orf168		chr1:57184477-57191008	inner
CUST_44397_PI429285431	6.41474	P	5.37841	P	2.05101	0	lncRNA	49013-1_{1..2219}	gi|300795878|ref|NR_034077.1| Homo sapiens THAP9 antisense RNA 1 (THAP9-AS1), transcript variant 3, non-coding RNA		NA										ncbi	lncipedia2.1,ncbi,	>gi|300795878|ref|NR_034077.1| Homo sapiens THAP9 antisense RNA 1 (THAP9-AS1), transcript variant 3, non-coding RNA	Chr4	83814605	83816823	-	100499177	NR_034077.1				hg19_refFlat_THAP9:range=chr4:83821956-838400775'pad=0,hg19_refFlat_THAP9:range=chr4:83821956-838400775'pad=0 3'pad=0 strand=+ repeatMasking=none,-99.40		inter
CUST_51652_PI429285431	6.69186	P	5.65524	P	2.05143	0	lncRNA	55221-1_{1..880}	hg19_lincRNAsTranscripts_TCONS_l2_00011393 range=chr17:60363989-60374374 5'pad=0 3'pad=0 strand=- repeatMasking=none		NA										UCSC	UCSC,	>hg19_lincRNAsTranscripts_TCONS_l2_00011393 range=chr17:60363989-60374374 5'pad=0 3'pad=0 strand=- repeatMasking=none	chr17	60363989	60364868	-								inter
LNCA_21_P0013188	4.33048	P	3.2936	A	2.05178	0	lncRNA	THC2724547			NA		XLOC_l2_013328			THC2724547		BROAD Institute lincRNA (XLOC_l2_013328), lincRNA [TCONS_l2_00025770]	chr7:035221914-035221855	hs|7p14.2	Agilent_HUMAN_G3V2	THC2724547	THC2724547	chr7	35221855	35221914	-								Unknown
CUST_7434_PI429285431	6.63119	P	5.59409	P	2.0521	0	lncRNA	9077-1_{1..545}	lnc-FEZF2-1:2		NA										lncipedia2.1	lncipedia2.1,NONCODERv3,	>lnc-FEZF2-1:2	chr3	62354867	62355411	-	lnc-FEZF2-1	lnc-FEZF2-1:2	ENSG00000241472	RP11-204J18.3	FEZF2		chr3:62355347-62359190	inter
CUST_21715_PI429285431	6.24941	P	5.21094	P	2.05404	0	lncRNA	23325-1_{1..764}	lnc-CCRN4L-4:4		NA										lncipedia2.1	lncipedia2.1,	>lnc-CCRN4L-4:4	chr4	139089871	139090634	+	lnc-CCRN4L-4	lnc-CCRN4L-4:4	ENSG00000250033.1	SLC7A11-AS1	SLC7A11		chr4:139085248-139100561	inter
LNCA_21_P0008678	6.16118	P	5.12169	P	2.05551	0	lncRNA	TCONS_00023519			NA		XLOC_011361					BROAD Institute lincRNA (XLOC_011361), lincRNA [TCONS_00023519]	chr15:94041901-94041960	hs|15q26.1	Agilent_HUMAN_G3V2	TCONS_00023519	TCONS_00023519	chr15	94041901	94041960	+								Unknown
LNCA_32_P196142	13.4105	P	12.3708	P	2.05587	0	lncRNA	XR_110148	XR_110148	XR_110148	100130938		LOC100130938	uncharacterized LOC100130938				PREDICTED: Homo sapiens hypothetical LOC100130938 (LOC100130938), miscRNA [XR_110148]	chr18:59273374-59273315	hs|18q21.33	Agilent_HUMAN_G3V2	XR_110148	XR_110148	chr18	59273315	59273374	-								Unknown
CUST_49967_PI429285431	5.27242	P	4.23234	P	2.05634	0	lncRNA	53715-1_{1..629}	hg19_lincRNAsTranscripts_TCONS_l2_00026969 range=chr7:149584361-149606795 5'pad=0 3'pad=0 strand=- repeatMasking=none		NA										UCSC	NONCODERv3,UCSC,	>hg19_lincRNAsTranscripts_TCONS_l2_00026969 range=chr7:149584361-149606795 5'pad=0 3'pad=0 strand=- repeatMasking=none	chr7	149584361	149584989	-					ATP6V0E2		chr7:149574361-149577787	inter
CUST_45057_PI429285431	7.50831	P	6.46805	P	2.05661	0	lncRNA	49548-2_{3001..4006}	gi|110671312|ref|NR_003103.1| Homo sapiens protection of telomeres 1 homolog (S. pombe) (POT1), transcript variant 3, non-coding RNA		NA										ncbi	ncbi,	>gi|110671312|ref|NR_003103.1| Homo sapiens protection of telomeres 1 homolog (S. pombe) (POT1), transcript variant 3, non-coding RNA	Chr7	124465440	124466445	-	25913	NR_003103.1						inter
LNCA_21_P0011010	10.4901	P	9.44945	P	2.05723	0	lncRNA	TCONS_l2_00005011			NA		XLOC_l2_002651					BROAD Institute lincRNA (XLOC_l2_002651), lincRNA [TCONS_l2_00005011]	chr11:50252675-50246896	hs|11p11.12	Agilent_HUMAN_G3V2	TCONS_l2_00005011	TCONS_l2_00005011	chr11	50246896	50252675	-								Unknown
CUST_17676_PI429285431	5.28052	P	4.23874	P	2.05877	0	lncRNA	19405-1_{1..828}	lnc-ARRDC3-1:5		NA										lncipedia2.1	lncipedia2.1,NONCODERv3,UCSC,	>lnc-ARRDC3-1:5	chr5	90609897	90610724	-	lnc-ARRDC3-1	lnc-ARRDC3-1:5	XLOC_004924	linc-LYSMD3-2		hg19_refFlat_ST6GAL2:range=chr2:107429598-1074604335'pad=0,hg19_refFlat_ST6GAL2:range=chr2:107429598-1074604335'pad=0 3'pad=0 strand=- repeatMasking=none,-77.80		inter
CUST_43990_PI429285431	5.32996	P	4.28755	A	2.05966	0	lncRNA	48689-1_{1..1611}	gi|354459364|ref|NR_045375.1| Homo sapiens uncharacterized LOC100506124 (LOC100506124), non-coding RNA		NA										ncbi	ncbi,	>gi|354459364|ref|NR_045375.1| Homo sapiens uncharacterized LOC100506124 (LOC100506124), non-coding RNA	Chr2	166713985	166715595	-	100506124	NR_045375.1						inter
CUST_36182_PI429285431	4.44218	P	3.3995	A	2.06005	0	lncRNA	37448-5_{12001..15000}	n344736|NULL|lincRNA|Homosapiens|HumanlincRNA|ScriptureReconstructionLincRNAsByLuo[unpublished]|linc_luo_285|NULL|-1.6131600|-0.3223694		NA										NONCODERv3	lncipedia2.1,NONCODERv3,ensembl.GRCh37.72,	>n344736|NULL|lincRNA|Homosapiens|HumanlincRNA|ScriptureReconstructionLincRNAsByLuo[unpublished]|linc_luo_285|NULL|-1.6131600|-0.3223694	chrX	45616650	45619649	-						hg19_refFlat_C15orf40:range=chr15:83659385-836803595'pad=0,hg19_refFlat_C15orf40:range=chr15:83659385-836803595'pad=0 3'pad=0 strand=- repeatMasking=none,-82.90;hg19_refFlat_NXNL2:range=chr9:91150350-911861075'pad=0,hg19_refFlat_NXNL2:range=chr9:91150350-911861075'pad=0 3'pad=0 strand=+ repeatMasking=none,-86.90;hg19_refFlat_ZNF429:range=chr19:21688574-217208805'pad=0,hg19_refFlat_ZNF429:range=ch…		inter
CUST_45586_PI429285431	11.786	P	10.7433	P	2.0601	0	lncRNA	49977-2_{3001..3294}	gi|229577365|ref|NR_027634.1| Homo sapiens family with sequence similarity 35, member B2 (pseudogene) (FAM35B2), non-coding RNA		NA										ncbi	NONCODERv3,ncbi,	>gi|229577365|ref|NR_027634.1| Homo sapiens family with sequence similarity 35, member B2 (pseudogene) (FAM35B2), non-coding RNA	NW_003871068.1	1963815	1964108	+	439965	NR_027634.1						Unknown
CUST_49733_PI429285431	4.36193	P	3.31798	A	2.06186	0	lncRNA	53505-2_{3001..3822}	hg19_lincRNAsTranscripts_TCONS_l2_00026508 range=chr7:35791468-35840234 5'pad=0 3'pad=0 strand=- repeatMasking=none		NA										UCSC	lncipedia2.1,UCSC,	>hg19_lincRNAsTranscripts_TCONS_l2_00026508 range=chr7:35791468-35840234 5'pad=0 3'pad=0 strand=- repeatMasking=none	chr7	35794468	35795289	-					2014-09-07		chr7:35840627-35850234	inter
CUST_31784_PI429285431	5.6456	P	4.60149	P	2.06209	0	lncRNA	33523-2_{3001..3270}	n338325|AL833129|mRNAlikelncRNA|Homosapiens|HumanlncRNA|JounralRNA|719|NULL|-1.2066200|-0.3348852		NA										NONCODERv3	NONCODERv3,	>n338325|AL833129|mRNAlikelncRNA|Homosapiens|HumanlncRNA|JounralRNA|719|NULL|-1.2066200|-0.3348852	chr14	60609870	60610139	+					C14orf135	hg19_refFlat_TCEANC:range=chrX:13677806-136816835'pad=0,hg19_refFlat_TCEANC:range=chrX:13677806-136816835'pad=0 3'pad=0 strand=+ repeatMasking=none,-78.10;hg19_refFlat_ZNF700:range=chr19:12037391-120610685'pad=0,hg19_refFlat_ZNF700:range=chr19:12037391-120610685'pad=0 3'pad=0 strand=+ repeatMasking=none,-86.40;hg19_refFlat_MRPL10:range=chr17:45901571-459065865'pad=0,hg19_refFlat_MRPL10:range=chr1…		inter
LNCA_21_P0008542	4.12382	P	3.07915	A	2.06289	0	lncRNA	TCONS_00023126			NA		XLOC_011064					BROAD Institute lincRNA (XLOC_011064), lincRNA [TCONS_00023126]	chr14:71777777-71777718	hs|14q24.2	Agilent_HUMAN_G3V2	TCONS_00023126	TCONS_00023126	chr14	71777718	71777777	-								Unknown
CUST_48595_PI429285431	5.07878	P	4.03408	A	2.06294	0	lncRNA	52442-1_{1..3000}	hg19_lincRNAsTranscripts_TCONS_l2_00013564 range=chr2:34902480-34950808 5'pad=0 3'pad=0 strand=+ repeatMasking=none		NA										UCSC	gencode_v17,lncipedia2.1,NONCODERv3,ensembl.GRCh37.72,UCSC,	>hg19_lincRNAsTranscripts_TCONS_l2_00013564 range=chr2:34902480-34950808 5'pad=0 3'pad=0 strand=+ repeatMasking=none	chr2	34902480	34905479	+						hg19_refFlat_ST6GAL2:range=chr2:107429598-1074604335'pad=0,hg19_refFlat_ST6GAL2:range=chr2:107429598-1074604335'pad=0 3'pad=0 strand=- repeatMasking=none,-73.60;hg19_refFlat_GDPD2:range=chrX:69644835-696529365'pad=0,hg19_refFlat_GDPD2:range=chrX:69644835-696529365'pad=0 3'pad=0 strand=+ repeatMasking=none,-80.80		inter
CUST_45236_PI429285431	8.87961	P	7.83457	P	2.06342	0	lncRNA	49692-1_{1..2173}	gi|310120237|ref|XR_108864.1| PREDICTED: Homo sapiens uncharacterized LOC100506365, transcript variant 1 (LOC100506365), misc_RNA		NA										ncbi	lncipedia2.1,NONCODERv3,ncbi,	>gi|310120237|ref|XR_108864.1| PREDICTED: Homo sapiens uncharacterized LOC100506365, transcript variant 1 (LOC100506365), misc_RNA		NA	NA			XR_108864.1						Unknown
CUST_43943_PI429285431	10.344	P	9.29848	P	2.06415	0	lncRNA	48653-1_{1..1464}	gi|397138973|ref|XR_109878.2| PREDICTED: Homo sapiens uncharacterized LOC100506748 (LOC100506748), misc_RNA		NA										ncbi	ncbi,	>gi|397138973|ref|XR_109878.2| PREDICTED: Homo sapiens uncharacterized LOC100506748 (LOC100506748), misc_RNA		NA	NA			XR_109878.2				hg19_refFlat_FAHD1:range=chr16:1877231-18881275'pad=0,hg19_refFlat_FAHD1:range=chr16:1877231-18881275'pad=0 3'pad=0 strand=+ repeatMasking=none,-77.30;hg19_refFlat_BEND2:range=chrX:18189095-182388705'pad=0,hg19_refFlat_BEND2:range=chrX:18189095-182388705'pad=0 3'pad=0 strand=- repeatMasking=none,-82.30;hg19_refFlat_ADARB1:range=chr21:46591572-466421125'pad=0,hg19_refFlat_ADARB1:range=chr21:465915…		Unknown
LNCA_19_P00806098	12.0468	P	11.0012	P	2.06425	0	lncRNA	XR_110148	XR_110148	XR_110148	NA		LOC100130938	uncharacterized LOC100130938				PREDICTED: Homo sapiens hypothetical LOC100130938 (LOC100130938), miscRNA [XR_110148]	chr18:59273546-59273487	hs|18q21.33	Agilent_HUMAN_G3V2	XR_110148	XR_110148	chr18	59273487	59273546	-								Unknown
CUST_39945_PI429285431	7.70858	P	6.66239	P	2.06508	0	lncRNA	40819-2_{3001..3448}	n406921|NR_024415|lncRNA|Homosapiens||RefGeneNoncode|NR_024415||2.3855700|-0.3764815		NA										NONCODERv3	NONCODERv3,	>n406921|NR_024415|lncRNA|Homosapiens||RefGeneNoncode|NR_024415||2.3855700|-0.3764815	chr2	192545797	192546244	+					OBFC2A		chr2:192542798-192553248	inter
LNCA_21_P0005884	4.74691	P	3.70032	A	2.06564	0	lncRNA	TCONS_00015134			NA		XLOC_007181					BROAD Institute lincRNA (XLOC_007181), lincRNA [TCONS_00015134]	chr8:109928168-109928109	hs|8q23.1	Agilent_HUMAN_G3V2	TCONS_00015134	TCONS_00015134	chr8	109928109	109928168	-								Unknown
CUST_18157_PI429285431	6.79782	P	5.75106	P	2.06589	0	lncRNA	19892-1_{1..592}	lnc-ARHGEF35-1:3		NA										lncipedia2.1	lncipedia2.1,NONCODERv3,	>lnc-ARHGEF35-1:3	chr7	144052431	144053022	-	lnc-ARHGEF35-1	lnc-ARHGEF35-1:3	ENSG00000244479	RP4-798C17.6	ARHGEF5		chr7:144052489-144062796	inner
CUST_41626_PI429285431	4.50221	P	3.4548	A	2.06682	0	lncRNA	43010-1_{1..98}	ENST00000362227 ncrna:miRNA chromosome:GRCh37:X:133680644:133680741:-1 gene:ENSG00000199097 gene_biotype:miRNA transcript_biotype:miRNA		NA										ensembl.GRCh37.72	ensembl.GRCh37.72,	>ENST00000362227 ncrna:miRNA chromosome:GRCh37:X:133680644:133680741:-1 gene:ENSG00000199097 gene_biotype:miRNA transcript_biotype:miRNA	chrX	133680644	133680741	-	ENSG00000199097	ENST00000362227						inter
LNCA_21_P0014823	7.65334	P	6.60593	P	2.06682	0	lncRNA	XR_132669	XR_132669	XR_132669	NA	Hs.665981	LOC100287160	uncharacterized LOC100287160		THC2632982		PREDICTED: Homo sapiens hypothetical LOC100287160 (LOC100287160), miscRNA [XR_132669]	chr19:19855575-19855516	hs|19p13.11	Agilent_HUMAN_G3V2	XR_132669	XR_132669	chr19	19855516	19855575	-								Unknown
CUST_19434_PI429285431	5.50386	P	4.45447	P	2.06966	0	lncRNA	21094-1_{1..345}	lnc-C4orf21-1:3		NA										lncipedia2.1	lncipedia2.1,	>lnc-C4orf21-1:3	chr4	113569810	113570154	-	lnc-C4orf21-1	lnc-C4orf21-1:3	ENSG00000249532.1	RP11-148B6.1	LARP7	hg19_refFlat_LARP7:range=chr4:113565626-1135784835'pad=0,hg19_refFlat_LARP7:range=chr4:113565626-1135784835'pad=0 3'pad=0 strand=+ repeatMasking=none,-82.90;hg19_refFlat_LARP7:range=chr4:113565826-1135784835'pad=0,hg19_refFlat_LARP7:range=chr4:113565826-1135784835'pad=0 3'pad=0 strand=+ repeatMasking=none,-82.90chr4:113559810-113578742		inner
CUST_32440_PI429285431	5.07516	P	4.02343	P	2.07301	0	lncRNA	34113-1_{1..2116}	n339038|AK090903|mRNAlikelncRNA|Homosapiens|HumanlncRNA|JounralRNA|1467|NULL|-0.8642510|-0.3401854		NA										NONCODERv3	NONCODERv3,	>n339038|AK090903|mRNAlikelncRNA|Homosapiens|HumanlncRNA|JounralRNA|1467|NULL|-0.8642510|-0.3401854	chr2	179443516	179445631	+					TTN	hg19_refFlat_TTN:range=chr2:179391739-1796693695'pad=0,hg19_refFlat_TTN:range=chr2:179391739-1796693695'pad=0 3'pad=0 strand=- repeatMasking=none,-87.50chr2:179433516-179455633		inter
CUST_26180_PI429285431	5.60094	P	4.54886	P	2.07352	0	lncRNA	27691-1_{1..530}	lnc-ZNF322-1:1		NA										lncipedia2.1	lncipedia2.1,	>lnc-ZNF322-1:1	chr6	26636790	26637319	-	lnc-ZNF322-1	lnc-ZNF322-1:1	ENSG00000233631.1	RP11-457M11.2	ZNF322A		chr6:26631313-26647008	inner
CUST_37784_PI429285431	5.9455	P	4.89338	P	2.07359	0	lncRNA	38882-2_{3001..6000}	n346296|NULL|lincRNA|Homosapiens|HumanlincRNA|ScriptureReconstructionLincRNAsByLuo[unpublished]|linc_luo_1846|NULL|-1.2991100|-0.3277946		NA										NONCODERv3	lncipedia2.1,NONCODERv3,UCSC,	>n346296|NULL|lincRNA|Homosapiens|HumanlincRNA|ScriptureReconstructionLincRNAsByLuo[unpublished]|linc_luo_1846|NULL|-1.2991100|-0.3277946	chr5	90600137	90603136	-						hg19_refFlat_AGBL2:range=chr11:47681725-477362025'pad=0,hg19_refFlat_AGBL2:range=chr11:47681725-477362025'pad=0 3'pad=0 strand=- repeatMasking=none,-73.90;hg19_refFlat_BRD2:range=chr6_dbb_hap3:4226965-42298365'pad=0,hg19_refFlat_BRD2:range=chr6_dbb_hap3:4226965-42298365'pad=0 3'pad=0 strand=+ repeatMasking=none,-36.90;hg19_refFlat_SGCE:range=chr7:94214811-942854105'pad=0,hg19_refFlat_SGCE:range=c…		inter
LNCA_21_P0005241	4.51142	P	3.45835	A	2.07494	0	lncRNA	ENST00000431722			NA		XLOC_006154		ENST00000431722	THC2695140		BROAD Institute lincRNA (XLOC_006154), lincRNA [TCONS_00013024]	chr7:77624200-77624259	hs|7q21.11	Agilent_HUMAN_G3V2	ENST00000431722	ENST00000431722	chr7	77624200	77624259	+								Unknown
CUST_44361_PI429285431	12.3599	P	11.3062	P	2.07576	0	lncRNA	48981-1_{1..3000}	gi|402167320|ref|NR_073124.1| Homo sapiens non-SMC condensin I complex, subunit G (NCAPG), transcript variant 2, non-coding RNA		NA										ncbi	ncbi,	>gi|402167320|ref|NR_073124.1| Homo sapiens non-SMC condensin I complex, subunit G (NCAPG), transcript variant 2, non-coding RNA	Chr4	17812436	17815435	+	64151	NR_073124.1						inter
CUST_51300_PI429285431	4.76171	P	3.70793	P	2.07597	0	lncRNA	54904-1_{1..2250}	hg19_lincRNAsTranscripts_TCONS_l2_00008993 range=chr15:32813669-32817367 5'pad=0 3'pad=0 strand=- repeatMasking=none		NA										UCSC	UCSC,	>hg19_lincRNAsTranscripts_TCONS_l2_00008993 range=chr15:32813669-32817367 5'pad=0 3'pad=0 strand=- repeatMasking=none	chr15	32813669	32815918	-						hg19_refFlat_CAGE1:range=chr6:7329398-73874065'pad=0,hg19_refFlat_CAGE1:range=chr6:7329398-73874065'pad=0 3'pad=0 strand=- repeatMasking=none,-76.80;hg19_refFlat_KIF13A:range=chr6:17951594-179876945'pad=0,hg19_refFlat_KIF13A:range=chr6:17951594-179876945'pad=0 3'pad=0 strand=- repeatMasking=none,-69.20;hg19_refFlat_ISY1:range=chr3:128848924-1288798185'pad=0,hg19_refFlat_ISY1:range=chr3:128848924-…		inter
CUST_48628_PI429285431	7.70674	P	6.65189	P	2.0775	0	lncRNA	52475-1_{1..1208}	hg19_lincRNAsTranscripts_TCONS_l2_00013759 range=chr2:89082141-89101200 5'pad=0 3'pad=0 strand=+ repeatMasking=none		NA										UCSC	UCSC,	>hg19_lincRNAsTranscripts_TCONS_l2_00013759 range=chr2:89082141-89101200 5'pad=0 3'pad=0 strand=+ repeatMasking=none	chr2	89082141	89083348	+								inter
CUST_13923_PI429285431	5.09662	P	4.04113	P	2.07841	0	lncRNA	15570-1_{1..573}	lnc-KLHL25-9:2		NA										lncipedia2.1	lncipedia2.1,NONCODERv3,UCSC,	>lnc-KLHL25-9:2	chr15	85873309	85873881	-	lnc-KLHL25-9	lnc-KLHL25-9:2	XLOC_011559	linc-SEC11A-5				inter
CUST_21060_PI429285431	5.67682	P	4.62106	P	2.07881	0	lncRNA	22687-1_{1..294}	lnc-C4orf21-1:2		NA										lncipedia2.1	lncipedia2.1,	>lnc-C4orf21-1:2	chr4	113569810	113570103	-	lnc-C4orf21-1	lnc-C4orf21-1:2	ENSG00000249532.1	RP11-148B6.1	LARP7	hg19_refFlat_LARP7:range=chr4:113565826-1135784835'pad=0,hg19_refFlat_LARP7:range=chr4:113565826-1135784835'pad=0 3'pad=0 strand=+ repeatMasking=none,-73.80;hg19_refFlat_LARP7:range=chr4:113565626-1135784835'pad=0,hg19_refFlat_LARP7:range=chr4:113565626-1135784835'pad=0 3'pad=0 strand=+ repeatMasking=none,-73.80chr4:113559810-113578742		inner
CUST_34710_PI429285431	6.89236	P	5.83645	P	2.07902	0	lncRNA	36158-3_{6001..6272}	n341617|AL833303|mRNAlikelncRNA|Homosapiens|HumanlncRNA|JounralRNA|4088|NULL|-1.0298700|-0.3703548		NA										NONCODERv3	gencode_v17,lncipedia2.1,NONCODERv3,ensembl.GRCh37.72,	>n341617|AL833303|mRNAlikelncRNA|Homosapiens|HumanlncRNA|JounralRNA|4088|NULL|-1.0298700|-0.3703548	chr8	135810262	135810533	-								inter
CUST_31536_PI429285431	7.44295	P	6.38672	P	2.0795	0	lncRNA	33295-1_{1..2447}	n338024|BC042023|mRNAlikelncRNA|Homosapiens|HumanlncRNA|JounralRNA|411|NULL|-1.1807900|-0.4699693		NA										NONCODERv3	NONCODERv3,	>n338024|BC042023|mRNAlikelncRNA|Homosapiens|HumanlncRNA|JounralRNA|411|NULL|-1.1807900|-0.4699693	chr1	84331405	84333851	-					TTLL7		chr1:84335057-84343836	inter
CUST_4725_PI429285431	3.88377	P	2.82752	A	2.07952	0	lncRNA	4670-1_{1..649}	transcript_id "ENST00000546382.1" | genecode_v17		NA										gencode_v17	gencode_v17,lncipedia2.1,NONCODERv3,ensembl.GRCh37.72,	>transcript_id "ENST00000546382.1" | genecode_v17	chr14	19872436	19873084	-	ENSG00000244306.5	ENST00000546382.1	CTD-2314B22.3	CTD-2314B22.3-008		hg19_refFlat_ST6GAL2:range=chr2:107429598-1074604335'pad=0,hg19_refFlat_ST6GAL2:range=chr2:107429598-1074604335'pad=0 3'pad=0 strand=- repeatMasking=none,-74.50		inter
CUST_11957_PI429285431	4.69315	P	3.63658	A	2.07998	0	lncRNA	13536-2_{3001..3825}	lnc-AL137145.1-2:7		NA										lncipedia2.1	lncipedia2.1,NONCODERv3,ncbi,	>lnc-AL137145.1-2:7	chr10	6630760	6631584	+	lnc-AL137145.1-2	lnc-AL137145.1-2:7	XLOC_008370	linc-ITIH2-10				inter
CUST_45653_PI429285431	6.05515	P	4.99789	P	2.08098	0	lncRNA	50030-1_{1..2583}	gi|325652053|ref|NR_028033.2| Homo sapiens Fas (TNF receptor superfamily, member 6) (FAS), transcript variant 4, non-coding RNA		NA										ncbi	NONCODERv3,ncbi,	>gi|325652053|ref|NR_028033.2| Homo sapiens Fas (TNF receptor superfamily, member 6) (FAS), transcript variant 4, non-coding RNA	Chr10	90750288	90752870	+	355	NR_028033.2						inter
CUST_44705_PI429285431	5.69795	P	4.64066	P	2.08103	0	lncRNA	49261-2_{3001..6000}	gi|195222744|ref|NR_024053.1| Homo sapiens HLA complex group 18 (non-protein coding) (HCG18), non-coding RNA		NA										ncbi	ncbi,	>gi|195222744|ref|NR_024053.1| Homo sapiens HLA complex group 18 (non-protein coding) (HCG18), non-coding RNA	NT_167245.1	1551843	1554842	-	414777	NR_024053.2						Unknown
CUST_4711_PI429285431	5.20203	P	4.14447	P	2.08139	0	lncRNA	4658-1_{1..768}	transcript_id "ENST00000432001.1" | genecode_v17		NA										gencode_v17	gencode_v17,lncipedia2.1,NONCODERv3,ensembl.GRCh37.72,	>transcript_id "ENST00000432001.1" | genecode_v17	chr14	19650018	19650785	+	ENSG00000225210.5	ENST00000432001.1	AL589743.1	AL589743.1-005				inter
CUST_39889_PI429285431	7.70826	P	6.6498	P	2.0827	0	lncRNA	40776-2_{3001..3566}	n406580|NR_024094|lncRNA|Homosapiens||RefGeneNoncode|NR_024094||10.4915000|-0.2550747		NA										NONCODERv3	NONCODERv3,	>n406580|NR_024094|lncRNA|Homosapiens||RefGeneNoncode|NR_024094||10.4915000|-0.2550747	chr9	6014018	6014583	-					RANBP6		chr9:6011019-6015640	inner
CUST_34405_PI429285431	6.39069	P	5.33215	P	2.08282	0	lncRNA	35887-1_{1..1598}	n341275|BC037849|mRNAlikelncRNA|Homosapiens|HumanlncRNA|JounralRNA|3744|NULL|-1.1301100|-0.3331480		NA										NONCODERv3	NONCODERv3,	>n341275|BC037849|mRNAlikelncRNA|Homosapiens|HumanlncRNA|JounralRNA|3744|NULL|-1.1301100|-0.3331480	chr7	94924143	94925740	+					PPP1R9A		chr7:94914143-94925727	inner
CUST_46730_PI429285431	4.20286	P	3.14333	A	2.08425	0	lncRNA	50882-1_{1..1746}	gi|300796063|ref|NR_034082.1| Homo sapiens uncharacterized LOC100130950 (LOC100130950), non-coding RNA		NA										ncbi	lncipedia2.1,NONCODERv3,ncbi,	>gi|300796063|ref|NR_034082.1| Homo sapiens uncharacterized LOC100130950 (LOC100130950), non-coding RNA	Chr17	5095379	5097124	+	100130950	NR_034082.1				hg19_refFlat_SCIMP:range=chr17:5114096-51380505'pad=0,hg19_refFlat_SCIMP:range=chr17:5114096-51380505'pad=0 3'pad=0 strand=- repeatMasking=none,-89.10		inter
CUST_35252_PI429285431	8.42961	P	7.37002	P	2.08434	0	lncRNA	36653-1_{1..1825}	n342253|AK125741|mRNAlikelncRNA|Homosapiens|HumanlncRNA|JounralRNA|4743|NULL|6.2155700|-0.2995223		NA										NONCODERv3	NONCODERv3,	>n342253|AK125741|mRNAlikelncRNA|Homosapiens|HumanlncRNA|JounralRNA|4743|NULL|6.2155700|-0.2995223	chr1	35525386	35527210	+					ZMYM1		chr1:35519072-35581455	inner
CUST_47403_PI429285431	4.21384	P	3.15389	A	2.08487	0	lncRNA	51446-1_{1..800}	gi|386869316|ref|NR_047476.1| Homo sapiens LRRC3 antisense RNA 1 (head to head) (LRRC3-AS1), non-coding RNA		NA										ncbi	lncipedia2.1,NONCODERv3,ncbi,	>gi|386869316|ref|NR_047476.1| Homo sapiens LRRC3 antisense RNA 1 (head to head) (LRRC3-AS1), non-coding RNA	Chr21	45870869	45871668	-	100861510	NR_047476.1						inter
CUST_34399_PI429285431	5.17299	P	4.11103	A	2.08777	0	lncRNA	35881-2_{3001..3122}	n341269|AL133090|mRNAlikelncRNA|Homosapiens|HumanlncRNA|JounralRNA|3737|NULL|-1.2026100|-0.3456197		NA										NONCODERv3	NONCODERv3,	>n341269|AL133090|mRNAlikelncRNA|Homosapiens|HumanlncRNA|JounralRNA|3737|NULL|-1.2026100|-0.3456197	chr7	87832108	87832229	+					ADAM22		chr7:87819108-87832204	inner
CUST_44562_PI429285431	7.53405	P	6.47201	P	2.08789	0	lncRNA	49144-2_{3001..5953}	gi|380862374|ref|NR_046462.1| Homo sapiens family with sequence similarity 169, member A (FAM169A), transcript variant 2, non-coding RNA		NA										ncbi	ncbi,	>gi|380862374|ref|NR_046462.1| Homo sapiens family with sequence similarity 169, member A (FAM169A), transcript variant 2, non-coding RNA	Chr5	74076399	74079351	-	26049	NR_046462.1						inter
CUST_40873_PI429285431	7.0616	P	5.99896	P	2.08875	0	lncRNA	41568-2_{3001..4838}	n410673|NR_037923|lncRNA|Homosapiens||RefGeneNoncode|NR_037923||15.5309000|-0.3806068		NA										NONCODERv3	lncipedia2.1,NONCODERv3,ncbi,	>n410673|NR_037923|lncRNA|Homosapiens||RefGeneNoncode|NR_037923||15.5309000|-0.3806068	chr15	55650420	55652257	-					FLJ27352	hg19_refFlat_PIGB:range=chr15:55611449-556476305'pad=0,hg19_refFlat_PIGB:range=chr15:55611449-556476305'pad=0 3'pad=0 strand=+ repeatMasking=none,-81.10chr15:55700723-55710910		inner
CUST_33018_PI429285431	7.134	P	6.0707	P	2.0897	0	lncRNA	34634-1_{1..1712}	n339701|AK021510|mRNAlikelncRNA|Homosapiens|HumanlncRNA|JounralRNA|2146|NULL|1.2857700|-0.4677131		NA										NONCODERv3	NONCODERv3,	>n339701|AK021510|mRNAlikelncRNA|Homosapiens|HumanlncRNA|JounralRNA|2146|NULL|1.2857700|-0.4677131	chr3	178953577	178955288	+					PIK3CA		chr3:178943577-178952500	inter
CUST_16760_PI429285431	4.78055	P	3.71707	A	2.08997	0	lncRNA	18468-1_{1..2045}	lnc-SLC35G3-1:1		NA										lncipedia2.1	lncipedia2.1,NONCODERv3,UCSC,	>lnc-SLC35G3-1:1	chr17	33569037	33571081	-	lnc-SLC35G3-1	lnc-SLC35G3-1:1	XLOC_012444	linc-AMAC1	SLFN5	hg19_refFlat_ARHGAP8:range=chr22:45182408-452584755'pad=0,hg19_refFlat_ARHGAP8:range=chr22:45182408-452584755'pad=0 3'pad=0 strand=+ repeatMasking=none,-72.20;hg19_refFlat_HSD11B1L:range=chr19:5684044-56879565'pad=0,hg19_refFlat_HSD11B1L:range=chr19:5684044-56879565'pad=0 3'pad=0 strand=+ repeatMasking=none,-73.70;hg19_refFlat_RHBG:range=chr1:156339204-1563546375'pad=0,hg19_refFlat_RHBG:range=chr…		inter
CUST_39214_PI429285431	6.97749	P	5.91369	P	2.09042	0	lncRNA	40189-1_{1..2435}	n386025|NULL|lncRNA|Homosapiens||UCSCGeneNoncode|uc009yzx.1||0.3810310|-0.3329414		NA										NONCODERv3	NONCODERv3,	>n386025|NULL|lncRNA|Homosapiens||UCSCGeneNoncode|uc009yzx.1||0.3810310|-0.3329414	chr11	118097405	118099839	-					MPZL3	hg19_refFlat_ZNF91:range=chr19:23542205-235781565'pad=0,hg19_refFlat_ZNF91:range=chr19:23542205-235781565'pad=0 3'pad=0 strand=- repeatMasking=none,-83.70;hg19_refFlat_PKP2:range=chr12:32945358-330496655'pad=0,hg19_refFlat_PKP2:range=chr12:32945358-330496655'pad=0 3'pad=0 strand=- repeatMasking=none,-80.30;hg19_refFlat_JAM2:range=chr21:27012134-270866175'pad=0,hg19_refFlat_JAM2:range=chr21:270121…		inter
CUST_51658_PI429285431	5.00379	P	3.93992	A	2.09053	0	lncRNA	55227-1_{1..1334}	hg19_lincRNAsTranscripts_TCONS_l2_00011409 range=chr17:62964154-62972076 5'pad=0 3'pad=0 strand=- repeatMasking=none		NA										UCSC	UCSC,	>hg19_lincRNAsTranscripts_TCONS_l2_00011409 range=chr17:62964154-62972076 5'pad=0 3'pad=0 strand=- repeatMasking=none	chr17	62964154	62965487	-								inter
CUST_47180_PI429285431	5.5324	P	4.46821	P	2.091	0	lncRNA	51257-2_{3001..4726}	gi|305682569|ref|NR_036599.1| Homo sapiens zinc finger protein 28 (ZNF28), transcript variant 2, non-coding RNA		NA										ncbi	NONCODERv3,ncbi,	>gi|305682569|ref|NR_036599.1| Homo sapiens zinc finger protein 28 (ZNF28), transcript variant 2, non-coding RNA		NA	NA			NR_036599.1						Unknown
CUST_30180_PI429285431	5.04908	P	3.98472	A	2.09124	0	lncRNA	31954-1_{1..661}	n334878|AJ427353|mRNAlikelncRNA|Homosapiens|NULL|H-invitationalv7.5|HIT000247917|http://h-invitational.jp/hinv/spsoup/transcript_view?hit_id=HIT000247917|2.0825500|-0.1709359		NA										NONCODERv3	NONCODERv3,	>n334878|AJ427353|mRNAlikelncRNA|Homosapiens|NULL|H-invitationalv7.5|HIT000247917|http://h-invitational.jp/hinv/spsoup/transcript_view?hit_id=HIT000247917|2.0825500|-0.1709359	chr6	24495429	24496089	+					ALDH5A1		chr6:24495197-24525538	inner
CUST_43850_PI429285431	6.85373	P	5.78846	P	2.09257	0	lncRNA	48573-1_{1..3000}	gi|320089541|ref|NR_037710.1| Homo sapiens family with sequence similarity 161, member A (FAM161A), transcript variant 3, non-coding RNA		NA										ncbi	NONCODERv3,ncbi,	>gi|320089541|ref|NR_037710.1| Homo sapiens family with sequence similarity 161, member A (FAM161A), transcript variant 3, non-coding RNA		NA	NA			NR_037710.1				hg19_refFlat_ZNF283:range=chr19:44337657-443527935'pad=0,hg19_refFlat_ZNF283:range=chr19:44337657-443527935'pad=0 3'pad=0 strand=+ repeatMasking=none,-89.10;hg19_refFlat_ASCC1:range=chr10:73862127-739730565'pad=0,hg19_refFlat_ASCC1:range=chr10:73862127-739730565'pad=0 3'pad=0 strand=- repeatMasking=none,-82.40;hg19_refFlat_RHBG:range=chr1:156339204-1563546375'pad=0,hg19_refFlat_RHBG:range=chr1:15…		Unknown
CUST_44890_PI429285431	6.81033	P	5.74429	P	2.09368	0	lncRNA	49412-1_{1..2712}	gi|315360665|ref|NR_037670.1| Homo sapiens sorting nexin 10 (SNX10), transcript variant 5, non-coding RNA		NA										ncbi	NONCODERv3,ncbi,	>gi|315360665|ref|NR_037670.1| Homo sapiens sorting nexin 10 (SNX10), transcript variant 5, non-coding RNA	Chr7	26331515	26334226	+	29887	NR_037670.1						inter
CUST_5161_PI429285431	5.89248	P	4.82625	P	2.09395	0	lncRNA	5101-1_{1..1093}	transcript_id "ENST00000560750.1" | genecode_v17		NA										gencode_v17	gencode_v17,lncipedia2.1,ensembl.GRCh37.72,	>transcript_id "ENST00000560750.1" | genecode_v17	chr15	44819455	44820547	-	ENSG00000179523.4	ENST00000560750.1	RP11-151N17.2	RP11-151N17.2-004	EIF3J	hg19_refFlat_EIF4E:range=chr4:99802179-998502635'pad=0,hg19_refFlat_EIF4E:range=chr4:99802179-998502635'pad=0 3'pad=0 strand=- repeatMasking=none,-72.40;hg19_refFlat_METTL10:range=chr10:126449072-1264804025'pad=0,hg19_refFlat_METTL10:range=chr10:126449072-1264804025'pad=0 3'pad=0 strand=- repeatMasking=none,-77.40;hg19_refFlat_ZNF700:range=chr19:12037391-120610685'pad=0,hg19_refFlat_ZNF700:range=…		inter
CUST_22739_PI429285431	4.53528	P	3.46874	A	2.09441	0	lncRNA	24322-1_{1..709}	lnc-PLOD2-1:1		NA										lncipedia2.1	lncipedia2.1,	>lnc-PLOD2-1:1	chr3	145786606	145787314	-	lnc-PLOD2-1	lnc-PLOD2-1:1	ENSG00000240032.1	RP11-274H2.3	PLOD2		chr3:145787227-145796972	inter
CUST_26391_PI429285431	7.18075	P	6.11219	P	2.09734	0	lncRNA	27897-1_{1..315}	lnc-GPR6-1:1		NA										lncipedia2.1	lncipedia2.1,	>lnc-GPR6-1:1	chr6	110552655	110552969	+	lnc-GPR6-1	lnc-GPR6-1:1	ENSG00000244179.1	RP11-315C6.3	CDC40	hg19_refFlat_ZNF283:range=chr19:44337657-443527935'pad=0,hg19_refFlat_ZNF283:range=chr19:44337657-443527935'pad=0 3'pad=0 strand=+ repeatMasking=none,-92.00;hg19_refFlat_NXNL2:range=chr9:91150350-911861075'pad=0,hg19_refFlat_NXNL2:range=chr9:91150350-911861075'pad=0 3'pad=0 strand=+ repeatMasking=none,-92.30;hg19_refFlat_TUBGCP2:range=chr10:135093270-1351164455'pad=0,hg19_refFlat_TUBGCP2:range=ch…		inner
CUST_20836_PI429285431	4.47826	P	3.40954	A	2.09758	0	lncRNA	22467-1_{1..378}	lnc-PDHA1-1:1		NA										lncipedia2.1	lncipedia2.1,	>lnc-PDHA1-1:1	chrX	20158453	20158830	+	lnc-PDHA1-1	lnc-PDHA1-1:1	ENSG00000225037.1	EIF1AX-AS1	RPS6KA3		chrX:20168029-20168562	inner
CUST_38875_PI429285431	11.0464	P	9.97758	P	2.09764	0	lncRNA	39862-2_{3001..4475}	n384770|NULL|lncRNA|Homosapiens||UCSCGeneNoncode|uc003lzy.3||1.2024400|-0.3897122		NA										NONCODERv3	NONCODERv3,	>n384770|NULL|lncRNA|Homosapiens||UCSCGeneNoncode|uc003lzy.3||1.2024400|-0.3897122	chr5	167978499	167979973	-					PANK3	hg19_refFlat_PDLIM5:range=chr4:95376440-953777095'pad=0,hg19_refFlat_PDLIM5:range=chr4:95376440-953777095'pad=0 3'pad=0 strand=+ repeatMasking=none,-72.40;hg19_refFlat_BCAS4:range=chr20:49411531-494930725'pad=0,hg19_refFlat_BCAS4:range=chr20:49411531-494930725'pad=0 3'pad=0 strand=+ repeatMasking=none,-73.10;hg19_refFlat_TCEANC:range=chrX:13677806-136816835'pad=0,hg19_refFlat_TCEANC:range=chrX:13…		inter
CUST_47627_PI429285431	5.07472	P	4.00585	A	2.09779	0	lncRNA	51618-1_{1..3000}	gi|372620356|ref|NR_046008.1| Homo sapiens zinc finger, matrin-type 1 (ZMAT1), transcript variant 2, non-coding RNA		NA										ncbi	ncbi,	>gi|372620356|ref|NR_046008.1| Homo sapiens zinc finger, matrin-type 1 (ZMAT1), transcript variant 2, non-coding RNA		NA	NA			NR_046008.1						Unknown
CUST_46314_PI429285431	10.3295	P	9.26045	P	2.09801	0	lncRNA	50545-1_{1..3000}	gi|402471892|ref|NR_073129.1| Homo sapiens kinectin 1 (kinesin receptor) (KTN1), transcript variant 1, non-coding RNA		NA										ncbi	ncbi,	>gi|402471892|ref|NR_073129.1| Homo sapiens kinectin 1 (kinesin receptor) (KTN1), transcript variant 1, non-coding RNA	Chr14	56046925	56049924	+	3895	NR_073129.1				hg19_refFlat_NARF:range=chr17:80416680-804460335'pad=0,hg19_refFlat_NARF:range=chr17:80416680-804460335'pad=0 3'pad=0 strand=+ repeatMasking=none,-76.70		inter
CUST_11239_PI429285431	4.65995	P	3.59073	A	2.0983	0	lncRNA	12797-1_{1..847}	lnc-EIF2B5-2:8		NA										lncipedia2.1	lncipedia2.1,NONCODERv3,ncbi,	>lnc-EIF2B5-2:8	chr3	184456423	184457269	+	lnc-EIF2B5-2	lnc-EIF2B5-2:8	XLOC_002952	linc-VPS8-2				inter
CUST_27511_PI429285431	7.25153	P	6.18131	P	2.09975	0	lncRNA	29081-2_{3001..5052}	n324689|NULL|mRNAlikelncRNA|Homosapiens|vegalncRNA|GENCODE|OTTHUMT00000320627|http://vega.sanger.ac.uk/Homo_sapiens/Transcript/Summary?db=core;t=OTTHUMT00000320627|0.1841860|-0.3150029		NA										NONCODERv3	NONCODERv3,	>n324689|NULL|mRNAlikelncRNA|Homosapiens|vegalncRNA|GENCODE|OTTHUMT00000320627|http://vega.sanger.ac.uk/Homo_sapiens/Transcript/Summary?db=core;t=OTTHUMT00000320627|0.1841860|-0.3150029	chr22	26039611	26041662	+					ADRBK2	hg19_refFlat_TEX11:range=chrX:69748945-701173965'pad=0,hg19_refFlat_TEX11:range=chrX:69748945-701173965'pad=0 3'pad=0 strand=- repeatMasking=none,-76.80;hg19_refFlat_PPIP5K1:range=chr15:43826872-438767025'pad=0,hg19_refFlat_PPIP5K1:range=chr15:43826872-438767025'pad=0 3'pad=0 strand=- repeatMasking=none,-48.10;hg19_refFlat_NEK5:range=chr13:52639543-527016185'pad=0,hg19_refFlat_NEK5:range=chr13:52…		inner
CUST_29466_PI429285431	9.51055	P	8.43961	P	2.1008	0	lncRNA	31224-1_{1..306}	n332881|AF086020|mRNAlikelncRNA|Homosapiens|NULL|H-invitationalv7.5|HIT000066899|http://h-invitational.jp/hinv/spsoup/transcript_view?hit_id=HIT000066899|-1.4289400|-0.4366867		NA										NONCODERv3	NONCODERv3,	>n332881|AF086020|mRNAlikelncRNA|Homosapiens|NULL|H-invitationalv7.5|HIT000066899|http://h-invitational.jp/hinv/spsoup/transcript_view?hit_id=HIT000066899|-1.4289400|-0.4366867	chr8	95384179	95384484	-					RAD54B		chr8:95384188-95394485	inner
CUST_6932_PI429285431	8.29859	P	7.22662	P	2.10231	0	lncRNA	6883-1_{1..684}	transcript_id "ENST00000444039.1" | genecode_v17		NA										gencode_v17	gencode_v17,lncipedia2.1,ensembl.GRCh37.72,	>transcript_id "ENST00000444039.1" | genecode_v17	chr22	21311380	21312063	+	ENSG00000237476.1	ENST00000444039.1	XXbac-B135H6.15	XXbac-B135H6.15-001	CRKL		chr22:21301380-21308037	inter
CUST_43831_PI429285431	11.7433	P	10.6706	P	2.10334	0	lncRNA	48555-1_{1..2722}	gi|208610003|ref|NR_024191.1| Homo sapiens atlastin GTPase 2 (ATL2), transcript variant 3, non-coding RNA		NA										ncbi	NONCODERv3,ncbi,	>gi|208610003|ref|NR_024191.1| Homo sapiens atlastin GTPase 2 (ATL2), transcript variant 3, non-coding RNA	Chr2	38522027	38524748	-	64225	NR_024191.1						inter
CUST_32297_PI429285431	4.11054	P	3.03655	A	2.10525	0	lncRNA	33980-1_{1..712}	n338873|AF090093|mRNAlikelncRNA|Homosapiens|HumanlncRNA|JounralRNA|1299|NULL|-1.2891400|-0.5356273		NA										NONCODERv3	NONCODERv3,	>n338873|AF090093|mRNAlikelncRNA|Homosapiens|HumanlncRNA|JounralRNA|1299|NULL|-1.2891400|-0.5356273	chr2	70437336	70438047	+					TIA1		chr2:70436576-70448027	inner
CUST_43928_PI429285431	8.21291	P	7.13871	P	2.10556	0	lncRNA	48639-1_{1..2942}	gi|384871591|ref|NR_047585.1| Homo sapiens septin 10 (SEPT10), transcript variant 3, non-coding RNA		NA										ncbi	ncbi,	>gi|384871591|ref|NR_047585.1| Homo sapiens septin 10 (SEPT10), transcript variant 3, non-coding RNA	Chr2	110300374	110303315	-	151011	NR_047585.1						inter
CUST_46896_PI429285431	5.30457	P	4.23026	P	2.10571	0	lncRNA	51018-2_{3001..6000}	gi|387157886|ref|NR_048561.1| Homo sapiens protein phosphatase, Mg2+/Mn2+ dependent, 1E (PPM1E), transcript variant 2, non-coding RNA		NA										ncbi	ncbi,	>gi|387157886|ref|NR_048561.1| Homo sapiens protein phosphatase, Mg2+/Mn2+ dependent, 1E (PPM1E), transcript variant 2, non-coding RNA	Chr17	56836230	56839229	+	22843	NR_048561.1						inter
LNCA_21_P0005441	4.64943	P	3.57473	A	2.10628	0	lncRNA	TCONS_00013626			NA		XLOC_006291					BROAD Institute lincRNA (XLOC_006291), lincRNA [TCONS_00013626]	chr7:150054522-150054581	hs|7q36.1	Agilent_HUMAN_G3V2	TCONS_00013626	TCONS_00013626	chr7	150054522	150054581	+								Unknown
LNCA_21_P0008520	5.05476	P	3.97909	P	2.10769	0	lncRNA	TCONS_00023036			NA		XLOC_010908					BROAD Institute lincRNA (XLOC_010908), lincRNA [TCONS_00023036]	chr14:93358182-93359620	hs|14q32.12	Agilent_HUMAN_G3V2	TCONS_00023036	TCONS_00023036	chr14	93358182	93359620	+								Unknown
CUST_24098_PI429285431	4.21908	P	3.14339	A	2.10773	0	lncRNA	25649-1_{1..563}	lnc-PMFBP1-4:5		NA										lncipedia2.1	lncipedia2.1,	>lnc-PMFBP1-4:5	chr16	72661434	72661996	-	lnc-PMFBP1-4	lnc-PMFBP1-4:5	ENSG00000261008.2	AC004158.2				inter
CUST_38874_PI429285431	7.83344	P	6.75658	P	2.10943	0	lncRNA	39862-1_{1..3000}	n384770|NULL|lncRNA|Homosapiens||UCSCGeneNoncode|uc003lzy.3||1.2024400|-0.3897122		NA										NONCODERv3	NONCODERv3,	>n384770|NULL|lncRNA|Homosapiens||UCSCGeneNoncode|uc003lzy.3||1.2024400|-0.3897122	chr5	167975499	167978498	-					PANK3	hg19_refFlat_PDLIM5:range=chr4:95376440-953777095'pad=0,hg19_refFlat_PDLIM5:range=chr4:95376440-953777095'pad=0 3'pad=0 strand=+ repeatMasking=none,-72.40;hg19_refFlat_BCAS4:range=chr20:49411531-494930725'pad=0,hg19_refFlat_BCAS4:range=chr20:49411531-494930725'pad=0 3'pad=0 strand=+ repeatMasking=none,-73.10;hg19_refFlat_TCEANC:range=chrX:13677806-136816835'pad=0,hg19_refFlat_TCEANC:range=chrX:13…		inter
CUST_43994_PI429285431	7.06236	P	5.98476	P	2.11052	0	lncRNA	48691-1_{1..2992}	gi|371122873|ref|NR_045786.1| Homo sapiens uncharacterized LOC100861402 (LOC100861402), transcript variant 1, non-coding RNA		NA										ncbi	lncipedia2.1,NONCODERv3,ncbi,	>gi|371122873|ref|NR_045786.1| Homo sapiens uncharacterized LOC100861402 (LOC100861402), transcript variant 1, non-coding RNA	Chr2	169628461	169631452	-	100861402	NR_045786.1						inter
CUST_19597_PI429285431	4.34143	P	3.26378	A	2.11061	0	lncRNA	21253-1_{1..480}	lnc-HCRTR1-1:1		NA										lncipedia2.1	lncipedia2.1,	>lnc-HCRTR1-1:1	chr1	32114646	32115125	+	lnc-HCRTR1-1	lnc-HCRTR1-1:1	ENSG00000264078.1	RP11-73M7.9	COL16A1	hg19_refFlat_MCU:range=chr10:74451910-746455805'pad=0,hg19_refFlat_MCU:range=chr10:74451910-746455805'pad=0 3'pad=0 strand=+ repeatMasking=none,-67.10;hg19_refFlat_UTY:range=chrY:15434994-155915455'pad=0,hg19_refFlat_UTY:range=chrY:15434994-155915455'pad=0 3'pad=0 strand=- repeatMasking=none,-76.80;hg19_refFlat_DISC1:range=chr1:231762614-2319907715'pad=0,hg19_refFlat_DISC1:range=chr1:231762614-23…		inter
CUST_29721_PI429285431	12.5319	P	11.4539	P	2.11107	0	lncRNA	31483-1_{1..525}	n333392|BC007040|mRNAlikelncRNA|Homosapiens|NULL|H-invitationalv7.5|HIT000086729|http://h-invitational.jp/hinv/spsoup/transcript_view?hit_id=HIT000086729|2.1598500|-0.2035486		NA										NONCODERv3	NONCODERv3,	>n333392|BC007040|mRNAlikelncRNA|Homosapiens|NULL|H-invitationalv7.5|HIT000086729|http://h-invitational.jp/hinv/spsoup/transcript_view?hit_id=HIT000086729|2.1598500|-0.2035486	chr3	169684588	169685112	+					SEC62		chr3:169684580-169710999	inner
CUST_23593_PI429285431	6.87933	P	5.80117	P	2.11135	0	lncRNA	25160-1_{1..3000}	lnc-ZNF765-1:1		NA										lncipedia2.1	lncipedia2.1,	>lnc-ZNF765-1:1	chr19	53957901	53960900	+	lnc-ZNF765-1	lnc-ZNF765-1:1	ENSG00000160336.10	ZNF761	ZNF813		chr19:53966222-53971514	inner
LNCA_21_P0005727	6.25789	P	5.17937	P	2.11187	0	lncRNA	ENST00000518732		BC015449	NA	Hs.615028	XLOC_006850		ENST00000518732	THC2609191		BROAD Institute lincRNA (XLOC_006850), lincRNA [TCONS_00014769]	chr8:77436503-77436562	hs|8q21.11	Agilent_HUMAN_G3V2	ENST00000518732	ENST00000518732	chr8	77436503	77436562	+								Unknown
CUST_48131_PI429285431	8.05291	P	6.97342	P	2.11328	0	lncRNA	51999-1_{1..342}	gi|397137290|ref|XR_159204.1| PREDICTED: Homo sapiens uncharacterized LOC100996875 (LOC100996875), misc_RNA		NA										ncbi	ncbi,	>gi|397137290|ref|XR_159204.1| PREDICTED: Homo sapiens uncharacterized LOC100996875 (LOC100996875), misc_RNA		NA	NA			XR_159204.1						Unknown
LNCA_21_P0001331	4.87692	P	3.79734	P	2.11342	0	lncRNA	TCONS_00001014			NA		XLOC_000280					BROAD Institute lincRNA (XLOC_000280), lincRNA [TCONS_00001014]	chr1:88425494-88425553	hs|1p22.2	Agilent_HUMAN_G3V2	TCONS_00001014	TCONS_00001014	chr1	88425494	88425553	+								Unknown
CUST_46085_PI429285431	8.77327	P	7.69338	P	2.11387	0	lncRNA	50353-4_{9001..12000}	gi|398303861|ref|NR_073055.1| Homo sapiens solute carrier family 16, member 7 (monocarboxylic acid transporter 2) (SLC16A7), transcript variant 4, non-coding RNA		NA										ncbi	ncbi,	>gi|398303861|ref|NR_073055.1| Homo sapiens solute carrier family 16, member 7 (monocarboxylic acid transporter 2) (SLC16A7), transcript variant 4, non-coding RNA	Chr12	60092118	60095117	+	9194	NR_073055.1				hg19_refFlat_C8orf44:range=chr8:67589944-675921895'pad=0,hg19_refFlat_C8orf44:range=chr8:67589944-675921895'pad=0 3'pad=0 strand=+ repeatMasking=none,-82.60;hg19_refFlat_CYB561D1:range=chr1:110036762-1100384895'pad=0,hg19_refFlat_CYB561D1:range=chr1:110036762-1100384895'pad=0 3'pad=0 strand=+ repeatMasking=none,-78.50;hg19_refFlat_BIRC5:range=chr17:76210398-762196355'pad=0,hg19_refFlat_BIRC5:rang…		inter
CUST_38549_PI429285431	5.18177	P	4.10148	P	2.11446	0	lncRNA	39556-1_{1..2342}	n383318|NULL|lncRNA|Homosapiens||UCSCGeneNoncode|uc002lak.1||-1.1495500|-0.4089528		NA										NONCODERv3	gencode_v17,lncipedia2.1,NONCODERv3,ensembl.GRCh37.72,UCSC,	>n383318|NULL|lncRNA|Homosapiens||UCSCGeneNoncode|uc002lak.1||-1.1495500|-0.4089528	chr18	36786887	36789228	-								inter
CUST_50753_PI429285431	4.35004	P	3.2683	A	2.11659	0	lncRNA	54417-1_{1..688}	hg19_lincRNAsTranscripts_TCONS_l2_00003340 range=chr10:135451047-135465409 5'pad=0 3'pad=0 strand=+ repeatMasking=none		NA										UCSC	UCSC,	>hg19_lincRNAsTranscripts_TCONS_l2_00003340 range=chr10:135451047-135465409 5'pad=0 3'pad=0 strand=+ repeatMasking=none	chr10	135451047	135451734	+						hg19_refFlat_LOC100506422:range=chr9:26094593-261168535'pad=0,hg19_refFlat_LOC100506422:range=chr9:26094593-261168535'pad=0 3'pad=0 strand=+ repeatMasking=none,-61.40		inter
CUST_44903_PI429285431	5.00492	P	3.92267	A	2.11733	0	lncRNA	49422-1_{1..1691}	gi|302318958|ref|NR_036482.1| Homo sapiens dpy-19-like 2 pseudogene 3 (C. elegans) (DPY19L2P3), non-coding RNA		NA										ncbi	NONCODERv3,ncbi,	>gi|302318958|ref|NR_036482.1| Homo sapiens dpy-19-like 2 pseudogene 3 (C. elegans) (DPY19L2P3), non-coding RNA	Chr7	29724770	29726460	+	442524	NR_036482.1						inter
CUST_40823_PI429285431	4.29487	P	3.21231	A	2.11779	0	lncRNA	41526-1_{1..1939}	n410592|NR_037852_4|lncRNA|Homosapiens||RefGeneNoncode|NR_037852_4||1.4960400|-0.3178016		NA										NONCODERv3	NONCODERv3,	>n410592|NR_037852_4|lncRNA|Homosapiens||RefGeneNoncode|NR_037852_4||1.4960400|-0.3178016	chr6	2828800	2830738	-					SERPINB1	hg19_refFlat_CHFR:range=chr12:133418140-1334639145'pad=0,hg19_refFlat_CHFR:range=chr12:133418140-1334639145'pad=0 3'pad=0 strand=- repeatMasking=none,-40.90;hg19_refFlat_STAP2:range=chr19:4324130-43387505'pad=0,hg19_refFlat_STAP2:range=chr19:4324130-43387505'pad=0 3'pad=0 strand=- repeatMasking=none,-71.70;hg19_refFlat_MICAL3:range=chr22:18317216-183895785'pad=0,hg19_refFlat_MICAL3:range=chr22:18…		inter
CUST_48198_PI429285431	6.00966	P	4.92692	P	2.11806	0	lncRNA	52061-1_{1..1143}	gi|410170243|ref|XR_172491.1| PREDICTED: Homo sapiens ankyrin repeat domain-containing protein 36A-like (LOC100996862), misc_RNA		NA										ncbi	ncbi,	>gi|410170243|ref|XR_172491.1| PREDICTED: Homo sapiens ankyrin repeat domain-containing protein 36A-like (LOC100996862), misc_RNA		NA	NA			XR_172491.1						Unknown
CUST_26269_PI429285431	4.353	P	3.27	A	2.11843	0	lncRNA	27775-1_{1..476}	lnc-CXorf40B-1:1		NA										lncipedia2.1	lncipedia2.1,UCSC,	>lnc-CXorf40B-1:1	chrX	149009804	149010279	-	lnc-CXorf40B-1	lnc-CXorf40B-1:1	ENSG00000230899.1	RP5-869M20.2	MAGEA8		chrX:149009941-149014609	inter
CUST_33535_PI429285431	5.34619	P	4.26168	P	2.12064	0	lncRNA	35103-1_{1..1558}	n340277|AK123211|mRNAlikelncRNA|Homosapiens|HumanlncRNA|JounralRNA|2738|NULL|-1.0476500|-0.3040805		NA										NONCODERv3	NONCODERv3,	>n340277|AK123211|mRNAlikelncRNA|Homosapiens|HumanlncRNA|JounralRNA|2738|NULL|-1.0476500|-0.3040805	chr4	174245757	174247314	-					GALNT7	hg19_refFlat_TCF4:range=chr18:52895456-533031285'pad=0,hg19_refFlat_TCF4:range=chr18:52895456-533031285'pad=0 3'pad=0 strand=- repeatMasking=none,-80.00chr4:174235757-174245118		inter
CUST_48763_PI429285431	7.55934	P	6.47305	P	2.12328	0	lncRNA	52600-2_{3001..4576}	hg19_lincRNAsTranscripts_TCONS_l2_00014965 range=chr2:162359313-162364091 5'pad=0 3'pad=0 strand=- repeatMasking=none		NA										UCSC	UCSC,	>hg19_lincRNAsTranscripts_TCONS_l2_00014965 range=chr2:162359313-162364091 5'pad=0 3'pad=0 strand=- repeatMasking=none	chr2	162362313	162363888	-								inter
CUST_46321_PI429285431	9.99211	P	8.9058	P	2.12331	0	lncRNA	50550-1_{1..2464}	gi|224451118|ref|NR_026895.1| Homo sapiens adaptor-related protein complex 5, mu 1 subunit (AP5M1), transcript variant 2, non-coding RNA		NA										ncbi	NONCODERv3,ncbi,	>gi|224451118|ref|NR_026895.1| Homo sapiens adaptor-related protein complex 5, mu 1 subunit (AP5M1), transcript variant 2, non-coding RNA	Chr14	57735606	57738069	+	55745	NR_026895.1						inter
CUST_14653_PI429285431	4.98059	P	3.89379	A	2.12402	0	lncRNA	16322-1_{1..700}	lnc-AC092329.1-2:1		NA										lncipedia2.1	lncipedia2.1,NONCODERv3,UCSC,	>lnc-AC092329.1-2:1	chr19	23493350	23494049	-	lnc-AC092329.1-2	lnc-AC092329.1-2:1	XLOC_013275	linc-ZNF99-5				inter
CUST_49310_PI429285431	6.68552	P	5.59868	P	2.12409	0	lncRNA	53126-2_{3001..5001}	hg19_lincRNAsTranscripts_TCONS_l2_00023709 range=chr5:34164803-34189619 5'pad=0 3'pad=0 strand=- repeatMasking=none		NA										UCSC	UCSC,	>hg19_lincRNAsTranscripts_TCONS_l2_00023709 range=chr5:34164803-34189619 5'pad=0 3'pad=0 strand=- repeatMasking=none	chr5	34167803	34169803	-								inter
CUST_48203_PI429285431	6.13651	P	5.04962	P	2.12416	0	lncRNA	52066-1_{1..1721}	gi|397138597|ref|XR_159538.1| PREDICTED: Homo sapiens uncharacterized LOC100996920 (LOC100996920), misc_RNA		NA										ncbi	ncbi,	>gi|397138597|ref|XR_159538.1| PREDICTED: Homo sapiens uncharacterized LOC100996920 (LOC100996920), misc_RNA		NA	NA			XR_159538.1						Unknown
CUST_41351_PI429285431	5.10734	P	4.01914	P	2.12609	0	lncRNA	42422-1_{1..98}	ENST00000385045 ncrna:miRNA chromosome:GRCh37:3:160122376:160122473:1 gene:ENSG00000207779 gene_biotype:miRNA transcript_biotype:miRNA		NA										ensembl.GRCh37.72	ensembl.GRCh37.72,	>ENST00000385045 ncrna:miRNA chromosome:GRCh37:3:160122376:160122473:1 gene:ENSG00000207779 gene_biotype:miRNA transcript_biotype:miRNA	chr3	160122376	160122473	+	ENSG00000207779	ENST00000385045			IFT80		chr3:160112376-160117320	inner
CUST_46486_PI429285431	11.1726	P	10.0844	P	2.12619	0	lncRNA	50681-2_{3001..3289}	gi|110578651|ref|NR_003105.1| Homo sapiens Zwilch, kinetochore associated, homolog (Drosophila) (ZWILCH), transcript variant 2, non-coding RNA		NA										ncbi	NONCODERv3,ncbi,	>gi|110578651|ref|NR_003105.1| Homo sapiens Zwilch, kinetochore associated, homolog (Drosophila) (ZWILCH), transcript variant 2, non-coding RNA	Chr15	66800431	66800719	+	55055	NR_003105.1				hg19_refFlat_LCTL:range=chr15:66840828-668577035'pad=0,hg19_refFlat_LCTL:range=chr15:66840828-668577035'pad=0 3'pad=0 strand=- repeatMasking=none,-89.10		inter
CUST_51481_PI429285431	8.91034	P	7.82204	P	2.12624	0	lncRNA	55056-1_{1..226}	hg19_lincRNAsTranscripts_TCONS_l2_00009704 range=chr16:34338531-34339155 5'pad=0 3'pad=0 strand=+ repeatMasking=none		NA										UCSC	UCSC,	>hg19_lincRNAsTranscripts_TCONS_l2_00009704 range=chr16:34338531-34339155 5'pad=0 3'pad=0 strand=+ repeatMasking=none	chr16	34338531	34338756	+								inter
LNCA_33_P3494875	8.19904	P	7.1103	P	2.12688	0	lncRNA	XR_109878	XR_109878	XR_109878	100506748	Hs.355655	LOC100506748	uncharacterized LOC100506748		THC2495612		PREDICTED: Homo sapiens hypothetical LOC100506748 (LOC100506748), miscRNA [XR_109878]	chr2:114464807-114464748	hs|2q14.1	Agilent_HUMAN_G3V2	XR_109878	XR_109878	chr2	114464748	114464807	-								Unknown
CUST_45874_PI429285431	8.09779	P	7.00861	P	2.12752	0	lncRNA	50200-1_{1..3000}	gi|281182595|ref|NR_033149.1| Homo sapiens transmembrane protein 135 (TMEM135), transcript variant 3, non-coding RNA		NA										ncbi	NONCODERv3,ncbi,	>gi|281182595|ref|NR_033149.1| Homo sapiens transmembrane protein 135 (TMEM135), transcript variant 3, non-coding RNA	Chr11	86748886	86751885	+	65084	NR_033149.1						inter
CUST_34366_PI429285431	4.60819	P	3.51817	A	2.12876	0	lncRNA	35853-1_{1..1932}	n341234|AK001903|mRNAlikelncRNA|Homosapiens|HumanlncRNA|JounralRNA|3702|NULL|-1.0615200|-0.3357324		NA										NONCODERv3	NONCODERv3,	>n341234|AK001903|mRNAlikelncRNA|Homosapiens|HumanlncRNA|JounralRNA|3702|NULL|-1.0615200|-0.3357324	chr7	41724712	41726643	-					INHBA		chr7:41728601-41736643	inter
CUST_29539_PI429285431	12.4947	P	11.4044	P	2.12914	0	lncRNA	31298-1_{1..363}	n333007|AF147357|mRNAlikelncRNA|Homosapiens|NULL|H-invitationalv7.5|HIT000071430|http://h-invitational.jp/hinv/spsoup/transcript_view?hit_id=HIT000071430|0.8269340|-0.2612153		NA										NONCODERv3	NONCODERv3,	>n333007|AF147357|mRNAlikelncRNA|Homosapiens|NULL|H-invitationalv7.5|HIT000071430|http://h-invitational.jp/hinv/spsoup/transcript_view?hit_id=HIT000071430|0.8269340|-0.2612153	chr17	48821107	48821469	+					LUC7L3		chr17:48811107-48830072	inner
CUST_6146_PI429285431	4.62972	P	3.5393	A	2.12935	0	lncRNA	6072-2_{3001..4382}	transcript_id "ENST00000586922.2" | genecode_v17		NA										gencode_v17	gencode_v17,ensembl.GRCh37.72,	>transcript_id "ENST00000586922.2" | genecode_v17	chr18	32863831	32865212	-	ENSG00000268573.1	ENST00000586922.2	RP11-158H5.7	RP11-158H5.7-001	ZSCAN30	hg19_refFlat_JAM2:range=chr21:27012134-270866175'pad=0,hg19_refFlat_JAM2:range=chr21:27012134-270866175'pad=0 3'pad=0 strand=+ repeatMasking=none,-74.10chr18:32850831-32870196		inner
CUST_18728_PI429285431	6.29501	P	5.2045	P	2.1295	0	lncRNA	20426-1_{1..366}	lnc-IL6-2:4		NA										lncipedia2.1	lncipedia2.1,	>lnc-IL6-2:4	chr7	22900166	22900531	+	lnc-IL6-2	lnc-IL6-2:4	ENSG00000228649	AC005682.5				inter
LNCA_21_P0008730	4.76142	P	3.66906	A	2.13223	0	lncRNA	TCONS_00023647			NA		XLOC_011447					BROAD Institute lincRNA (XLOC_011447), lincRNA [TCONS_00023647]	chr15:41455433-41455374	hs|15q15.1	Agilent_HUMAN_G3V2	TCONS_00023647	TCONS_00023647	chr15	41455374	41455433	-								Unknown
CUST_13969_PI429285431	5.35871	P	4.26623	P	2.1324	0	lncRNA	15615-1_{1..3000}	lnc-CCDC54-2:7		NA										lncipedia2.1	lncipedia2.1,NONCODERv3,ncbi,	>lnc-CCDC54-2:7	chr3	107004167	107007166	+	lnc-CCDC54-2	lnc-CCDC54-2:7	XLOC_002746	linc-CCDC54				inter
LNCA_21_P0003847	5.75868	P	4.6658	P	2.13298	0	lncRNA	TCONS_00008869			NA		XLOC_003646					BROAD Institute lincRNA (XLOC_003646), lincRNA [TCONS_00008869]	chr4:111288192-111288251	hs|4q25	Agilent_HUMAN_G3V2	TCONS_00008869	TCONS_00008869	chr4	111288192	111288251	+								Unknown
CUST_38988_PI429285431	7.07301	P	5.97933	P	2.13418	0	lncRNA	39970-1_{1..3000}	n385229|NULL|lncRNA|Homosapiens||UCSCGeneNoncode|uc003uhq.1||-1.1787300|-0.4902735		NA										NONCODERv3	NONCODERv3,	>n385229|NULL|lncRNA|Homosapiens||UCSCGeneNoncode|uc003uhq.1||-1.1787300|-0.4902735	chr7	81575759	81578758	-					CACNA2D1		chr7:81579418-81588977	inter
CUST_18112_PI429285431	6.85912	P	5.76535	P	2.13431	0	lncRNA	19846-2_{3001..5320}	lnc-ARRDC3-1:1		NA										lncipedia2.1	lncipedia2.1,NONCODERv3,UCSC,	>lnc-ARRDC3-1:1	chr5	90612897	90615216	-	lnc-ARRDC3-1	lnc-ARRDC3-1:1	XLOC_004924	linc-LYSMD3-2		hg19_refFlat_BRD2:range=chr6_ssto_hap7:4421448-44292735'pad=0,hg19_refFlat_BRD2:range=chr6_ssto_hap7:4421448-44292735'pad=0 3'pad=0 strand=+ repeatMasking=none,-79.80;hg19_refFlat_AGBL2:range=chr11:47681725-477362025'pad=0,hg19_refFlat_AGBL2:range=chr11:47681725-477362025'pad=0 3'pad=0 strand=- repeatMasking=none,-73.90;hg19_refFlat_DISC1:range=chr1:231762614-2321725775'pad=0,hg19_refFlat_DISC1:r…		inter
CUST_35458_PI429285431	11.8451	P	10.7512	P	2.13449	0	lncRNA	36861-3_{6001..9000}	n342531|D83077|mRNAlikelncRNA|Homosapiens|HumanlncRNA|JounralRNA|5027|NULL|21.1024000|-0.3938899		NA										NONCODERv3	NONCODERv3,ncbi,	>n342531|D83077|mRNAlikelncRNA|Homosapiens|HumanlncRNA|JounralRNA|5027|NULL|21.1024000|-0.3938899	chr21	38461246	38464245	+					TTC3		chr21:38445571-38575408	inner
CUST_46098_PI429285431	9.10221	P	8.00702	P	2.13641	0	lncRNA	50363-1_{1..3000}	gi|226342870|ref|NR_027449.1| Homo sapiens TBC1 domain family, member 15 (TBC1D15), transcript variant 4, non-coding RNA		NA										ncbi	NONCODERv3,ncbi,	>gi|226342870|ref|NR_027449.1| Homo sapiens TBC1 domain family, member 15 (TBC1D15), transcript variant 4, non-coding RNA	Chr12	72233487	72236486	+	64786	NR_027449.1				hg19_refFlat_ZNF573:range=chr19:38229393-382492365'pad=0,hg19_refFlat_ZNF573:range=chr19:38229393-382492365'pad=0 3'pad=0 strand=- repeatMasking=none,-83.80;hg19_refFlat_ZNF410:range=chr14:74358879-743915065'pad=0,hg19_refFlat_ZNF410:range=chr14:74358879-743915065'pad=0 3'pad=0 strand=+ repeatMasking=none,-83.10;hg19_refFlat_BTG3:range=chr21:18966411-189814625'pad=0,hg19_refFlat_BTG3:range=chr21:…		inter
CUST_48889_PI429285431	4.85547	P	3.75901	A	2.1383	0	lncRNA	52728-1_{1..234}	hg19_lincRNAsTranscripts_TCONS_l2_00019377 range=chr3:90263034-90264881 5'pad=0 3'pad=0 strand=- repeatMasking=none		NA										UCSC	UCSC,	>hg19_lincRNAsTranscripts_TCONS_l2_00019377 range=chr3:90263034-90264881 5'pad=0 3'pad=0 strand=- repeatMasking=none	chr3	90263034	90263267	-								inter
CUST_50474_PI429285431	8.9521	P	7.85518	P	2.13898	0	lncRNA	54173-1_{1..1151}	hg19_lincRNAsTranscripts_TCONS_l2_00030550 range=chrX:89294189-89295476 5'pad=0 3'pad=0 strand=- repeatMasking=none		NA										UCSC	UCSC,	>hg19_lincRNAsTranscripts_TCONS_l2_00030550 range=chrX:89294189-89295476 5'pad=0 3'pad=0 strand=- repeatMasking=none	chrX	89294189	89295339	-								inter
CUST_3822_PI429285431	4.75454	P	3.65714	A	2.13969	0	lncRNA	3790-1_{1..537}	transcript_id "ENST00000602332.1" | genecode_v17		NA										gencode_v17	gencode_v17,ensembl.GRCh37.72,	>transcript_id "ENST00000602332.1" | genecode_v17	chr10	126133808	126134344	-	ENSG00000269962.1	ENST00000602332.1	RP13-238F13.5	RP13-238F13.5-001	NKX1-2		chr10:126135998-126138550	inter
CUST_36093_PI429285431	7.56848	P	6.47098	P	2.13983	0	lncRNA	37393-2_{3001..6000}	n344678|NULL|lincRNA|Homosapiens|HumanlincRNA|ScriptureReconstructionLincRNAsByLuo[unpublished]|linc_luo_227|NULL|-1.3041500|-0.3744234		NA										NONCODERv3	NONCODERv3,ensembl.GRCh37.72,	>n344678|NULL|lincRNA|Homosapiens|HumanlincRNA|ScriptureReconstructionLincRNAsByLuo[unpublished]|linc_luo_227|NULL|-1.3041500|-0.3744234	chr6	72086204	72089203	-						hg19_refFlat_SGCE:range=chr7:94214811-942854105'pad=0,hg19_refFlat_SGCE:range=chr7:94214811-942854105'pad=0 3'pad=0 strand=- repeatMasking=none,-78.10;hg19_refFlat_ZNF410:range=chr14:74364945-743982125'pad=0,hg19_refFlat_ZNF410:range=chr14:74364945-743982125'pad=0 3'pad=0 strand=+ repeatMasking=none,-73.00;hg19_refFlat_OSTC:range=chr4:109571812-1095884135'pad=0,hg19_refFlat_OSTC:range=chr4:109571…		inter
LNCA_24_P497464	6.59091	P	5.49314	P	2.14024	0	lncRNA	XR_109424	XR_109424	XR_109424	400618	Hs.657374	FLJ37644	uncharacterized LOC400618		THC2632718		PREDICTED: Homo sapiens hypothetical LOC400618 (FLJ37644), miscRNA [XR_109424]	chr17:70067254-70067195	hs|17q24.3	Agilent_HUMAN_G3V2	XR_109424	XR_109424	chr17	70067195	70067254	-								Unknown
CUST_46902_PI429285431	5.40059	P	4.29946	P	2.14523	0	lncRNA	51023-1_{1..2348}	gi|374671781|ref|NR_046273.1| Homo sapiens uncharacterized LOC729683 (LOC729683), non-coding RNA		NA										ncbi	NONCODERv3,ncbi,	>gi|374671781|ref|NR_046273.1| Homo sapiens uncharacterized LOC729683 (LOC729683), non-coding RNA	Chr17	61777698	61780045	+	729683	NR_046273.1				hg19_refFlat_DISC1:range=chr1:231762614-2321725775'pad=0,hg19_refFlat_DISC1:range=chr1:231762614-2321725775'pad=0 3'pad=0 strand=+ repeatMasking=none,-59.40;hg19_refFlat_HSD11B1L:range=chr19:5684044-56879565'pad=0,hg19_refFlat_HSD11B1L:range=chr19:5684044-56879565'pad=0 3'pad=0 strand=+ repeatMasking=none,-78.80;hg19_refFlat_UBE2J2:range=chr1:1190583-12033725'pad=0,hg19_refFlat_UBE2J2:range=chr1:…		inter
CUST_45056_PI429285431	9.30955	P	8.2081	P	2.1457	0	lncRNA	49548-1_{1..3000}	gi|110671312|ref|NR_003103.1| Homo sapiens protection of telomeres 1 homolog (S. pombe) (POT1), transcript variant 3, non-coding RNA		NA										ncbi	ncbi,	>gi|110671312|ref|NR_003103.1| Homo sapiens protection of telomeres 1 homolog (S. pombe) (POT1), transcript variant 3, non-coding RNA	Chr7	124462440	124465439	-	25913	NR_003103.1						inter
CUST_34642_PI429285431	6.33424	P	5.23247	P	2.14617	0	lncRNA	36095-1_{1..1678}	n341541|AK094296|mRNAlikelncRNA|Homosapiens|HumanlncRNA|JounralRNA|4011|NULL|-1.2769800|-0.5325459		NA										NONCODERv3	NONCODERv3,	>n341541|AK094296|mRNAlikelncRNA|Homosapiens|HumanlncRNA|JounralRNA|4011|NULL|-1.2769800|-0.5325459	chr8	79630314	79631991	+					FAM164A		chr8:79620314-79632000	inner
CUST_46485_PI429285431	10.9622	P	9.85983	P	2.14703	0	lncRNA	50681-1_{1..3000}	gi|110578651|ref|NR_003105.1| Homo sapiens Zwilch, kinetochore associated, homolog (Drosophila) (ZWILCH), transcript variant 2, non-coding RNA		NA										ncbi	NONCODERv3,ncbi,	>gi|110578651|ref|NR_003105.1| Homo sapiens Zwilch, kinetochore associated, homolog (Drosophila) (ZWILCH), transcript variant 2, non-coding RNA	Chr15	66797431	66800430	+	55055	NR_003105.1				hg19_refFlat_LCTL:range=chr15:66840828-668577035'pad=0,hg19_refFlat_LCTL:range=chr15:66840828-668577035'pad=0 3'pad=0 strand=- repeatMasking=none,-89.10		inter
CUST_44398_PI429285431	6.50871	P	5.40583	P	2.14783	0	lncRNA	49014-1_{1..2318}	gi|300795836|ref|NR_034075.1| Homo sapiens THAP9 antisense RNA 1 (THAP9-AS1), transcript variant 1, non-coding RNA		NA										ncbi	lncipedia2.1,NONCODERv3,ncbi,	>gi|300795836|ref|NR_034075.1| Homo sapiens THAP9 antisense RNA 1 (THAP9-AS1), transcript variant 1, non-coding RNA	Chr4	83814605	83816922	-	100499177	NR_034075.1				hg19_refFlat_THAP9:range=chr4:83821956-838400775'pad=0,hg19_refFlat_THAP9:range=chr4:83821956-838400775'pad=0 3'pad=0 strand=+ repeatMasking=none,-99.40		inter
CUST_40817_PI429285431	6.37296	P	5.26881	P	2.14973	0	lncRNA	41520-2_{3001..4061}	n410584|NR_037846_7|lncRNA|Homosapiens||RefGeneNoncode|NR_037846_7||-1.0119300|-0.2642549		NA										NONCODERv3	NONCODERv3,	>n410584|NR_037846_7|lncRNA|Homosapiens||RefGeneNoncode|NR_037846_7||-1.0119300|-0.2642549	chr6	3220333	3221393	+					TUBB2B	hg19_refFlat_ZNF91:range=chr19:23542205-235781565'pad=0,hg19_refFlat_ZNF91:range=chr19:23542205-235781565'pad=0 3'pad=0 strand=- repeatMasking=none,-81.00;hg19_refFlat_NARF:range=chr17:80416680-804460335'pad=0,hg19_refFlat_NARF:range=chr17:80416680-804460335'pad=0 3'pad=0 strand=+ repeatMasking=none,-70.70;hg19_refFlat_ASMT:range=chrX:1734093-17619075'pad=0,hg19_refFlat_ASMT:range=chrX:1734093-17…		inner
CUST_40399_PI429285431	6.70393	P	5.5997	P	2.14984	0	lncRNA	41189-1_{1..3000}	n409263|NR_033435|lncRNA|Homosapiens||RefGeneNoncode|NR_033435||4.3885800|-0.3689983		NA										NONCODERv3	NONCODERv3,ncbi,	>n409263|NR_033435|lncRNA|Homosapiens||RefGeneNoncode|NR_033435||4.3885800|-0.3689983	chr7	11013498	11016497	+					PHF14		chr7:11013499-11157376	inter
CUST_33497_PI429285431	9.51791	P	8.41184	P	2.15258	0	lncRNA	35069-1_{1..2710}	n340236|D86322|mRNAlikelncRNA|Homosapiens|HumanlncRNA|JounralRNA|2697|NULL|8.3169100|-0.3863954		NA										NONCODERv3	NONCODERv3,	>n340236|D86322|mRNAlikelncRNA|Homosapiens|HumanlncRNA|JounralRNA|2697|NULL|8.3169100|-0.3863954	chr4	141309606	141312315	-					SCOC		chr4:141299606-141303710	inner
CUST_17444_PI429285431	6.88527	P	5.77907	P	2.15278	0	lncRNA	19168-1_{1..613}	lnc-SOCS6-1:5		NA										lncipedia2.1	lncipedia2.1,NONCODERv3,UCSC,	>lnc-SOCS6-1:5	chr18	68019215	68019827	+	lnc-SOCS6-1	lnc-SOCS6-1:5	XLOC_012709	linc-C18orf55-9				inter
CUST_31093_PI429285431	6.26895	P	5.16275	P	2.15278	0	lncRNA	32884-1_{1..726}	n337372|DQ655922|mRNAlikelncRNA|Homosapiens|NULL|H-invitationalv7.5|HIT000393035|http://h-invitational.jp/hinv/spsoup/transcript_view?hit_id=HIT000393035|-0.8620040|-0.2383940		NA										NONCODERv3	NONCODERv3,	>n337372|DQ655922|mRNAlikelncRNA|Homosapiens|NULL|H-invitationalv7.5|HIT000393035|http://h-invitational.jp/hinv/spsoup/transcript_view?hit_id=HIT000393035|-0.8620040|-0.2383940	chrX	123094359	123095084	+					STAG2		chrX:123094475-123174898	inner
CUST_36726_PI429285431	4.07962	P	2.97327	A	2.153	0	lncRNA	37903-1_{1..2119}	n345210|NULL|lincRNA|Homosapiens|HumanlincRNA|ScriptureReconstructionLincRNAsByLuo[unpublished]|linc_luo_759|NULL|-1.3840200|-0.2762328		NA										NONCODERv3	NONCODERv3,	>n345210|NULL|lincRNA|Homosapiens|HumanlincRNA|ScriptureReconstructionLincRNAsByLuo[unpublished]|linc_luo_759|NULL|-1.3840200|-0.2762328	chr13	30677317	30679435	+								inter
CUST_25954_PI429285431	5.54755	P	4.44084	P	2.15354	0	lncRNA	27474-1_{1..688}	lnc-CHSY1-5:4		NA										lncipedia2.1	lncipedia2.1,	>lnc-CHSY1-5:4	chr15	101459009	101459696	-	lnc-CHSY1-5	lnc-CHSY1-5:4	ENSG00000259583.1	RP11-66B24.4	LRRK1		chr15:101459460-101469046	inter
CUST_10453_PI429285431	4.04133	P	2.93432	A	2.15398	0	lncRNA	11979-1_{1..248}	lnc-SOX17-1:1		NA										lncipedia2.1	lncipedia2.1,NONCODERv3,UCSC,	>lnc-SOX17-1:1	chr8	55293285	55293532	+	lnc-SOX17-1	lnc-SOX17-1:1	XLOC_006798	linc-SOX17-1				inter
CUST_51588_PI429285431	3.98467	P	2.87647	A	2.15577	0	lncRNA	55153-1_{1..3000}	hg19_lincRNAsTranscripts_TCONS_l2_00010618 range=chr17:20628944-20644030 5'pad=0 3'pad=0 strand=+ repeatMasking=none		NA										UCSC	UCSC,	>hg19_lincRNAsTranscripts_TCONS_l2_00010618 range=chr17:20628944-20644030 5'pad=0 3'pad=0 strand=+ repeatMasking=none	chr17	20628944	20631943	+								inter
CUST_33706_PI429285431	9.5495	P	8.44104	P	2.15614	0	lncRNA	35266-1_{1..2759}	n340484|AK090594|mRNAlikelncRNA|Homosapiens|HumanlncRNA|JounralRNA|2945|NULL|-1.0605600|-0.4840886		NA										NONCODERv3	NONCODERv3,	>n340484|AK090594|mRNAlikelncRNA|Homosapiens|HumanlncRNA|JounralRNA|2945|NULL|-1.0605600|-0.4840886	chr5	64961756	64964514	-					SGTB		chr5:64961755-64975240	inner
CUST_36493_PI429285431	5.05007	P	3.94054	P	2.15776	0	lncRNA	37694-2_{3001..3489}	n344994|NULL|lincRNA|Homosapiens|HumanlincRNA|ScriptureReconstructionLincRNAsByLuo[unpublished]|linc_luo_543|NULL|-1.3531100|-0.4263074		NA										NONCODERv3	NONCODERv3,	>n344994|NULL|lincRNA|Homosapiens|HumanlincRNA|ScriptureReconstructionLincRNAsByLuo[unpublished]|linc_luo_543|NULL|-1.3531100|-0.4263074	chr8	28431148	28431636	+					FZD3		chr8:28418148-28431785	inner
CUST_17883_PI429285431	3.76533	P	2.65507	A	2.15884	0	lncRNA	19619-2_{3001..6000}	lnc-OIP5-1:1		NA										lncipedia2.1	lncipedia2.1,NONCODERv3,UCSC,	>lnc-OIP5-1:1	chr15	41591773	41594772	-	lnc-OIP5-1	lnc-OIP5-1:1	XLOC_011448	linc-EXD1	OIP5	hg19_refFlat_ARHGAP8:range=chr22:45182408-452584755'pad=0,hg19_refFlat_ARHGAP8:range=chr22:45182408-452584755'pad=0 3'pad=0 strand=+ repeatMasking=none,-68.00;hg19_refFlat_DISC1:range=chr1:231762614-2321725775'pad=0,hg19_refFlat_DISC1:range=chr1:231762614-2321725775'pad=0 3'pad=0 strand=+ repeatMasking=none,-47.50;hg19_refFlat_MRPL10:range=chr17:45901571-459065865'pad=0,hg19_refFlat_MRPL10:range=…		inter
LNCA_21_P0013484	4.82457	P	3.71424	A	2.15895	0	lncRNA	TCONS_l2_00027777			NA		XLOC_l2_014217					BROAD Institute lincRNA (XLOC_l2_014217), lincRNA [TCONS_l2_00027777]	chr8:58125772-58125831	hs|8q12.1	Agilent_HUMAN_G3V2	TCONS_l2_00027777	TCONS_l2_00027777	chr8	58125772	58125831	+								Unknown
CUST_44761_PI429285431	5.17916	P	4.06868	P	2.15918	0	lncRNA	49305-2_{3001..4077}	gi|393715083|ref|NR_072997.1| Homo sapiens PTK7 protein tyrosine kinase 7 (PTK7), transcript variant 7, non-coding RNA		NA										ncbi	ncbi,	>gi|393715083|ref|NR_072997.1| Homo sapiens PTK7 protein tyrosine kinase 7 (PTK7), transcript variant 7, non-coding RNA	Chr6	43047006	43048082	+	5754	NR_072997.1						inter
LNCA_21_P0004423	6.77465	P	5.66361	P	2.16001	0	lncRNA	TCONS_00010404			NA		XLOC_004924					BROAD Institute lincRNA (XLOC_004924), lincRNA [TCONS_00010404]	chr5:90602415-90602356	hs|5q14.3	Agilent_HUMAN_G3V2	TCONS_00010404	TCONS_00010404	chr5	90602356	90602415	-								Unknown
CUST_46301_PI429285431	12.6955	P	11.5843	P	2.16019	0	lncRNA	50532-1_{1..2144}	gi|383792157|ref|NR_047547.1| Homo sapiens sec1 family domain containing 1 (SCFD1), transcript variant 5, non-coding RNA		NA										ncbi	ncbi,	>gi|383792157|ref|NR_047547.1| Homo sapiens sec1 family domain containing 1 (SCFD1), transcript variant 5, non-coding RNA	Chr14	31091460	31093603	+	23256	NR_047547.1						inter
CUST_21229_PI429285431	5.63697	P	4.52573	P	2.16031	0	lncRNA	22855-1_{1..606}	lnc-USP8-1:1		NA										lncipedia2.1	lncipedia2.1,	>lnc-USP8-1:1	chr15	50852196	50852801	+	lnc-USP8-1	lnc-USP8-1:1	ENSG00000259684.1	RP11-120K9.2	TRPM7		chr15:50849351-50862697	inner
CUST_36459_PI429285431	4.07428	P	2.96287	A	2.16057	0	lncRNA	37669-1_{1..333}	n344969|NULL|lincRNA|Homosapiens|HumanlincRNA|ScriptureReconstructionLincRNAsByLuo[unpublished]|linc_luo_518|NULL|-1.6671900|-0.3366604		NA										NONCODERv3	NONCODERv3,ensembl.GRCh37.72,	>n344969|NULL|lincRNA|Homosapiens|HumanlincRNA|ScriptureReconstructionLincRNAsByLuo[unpublished]|linc_luo_518|NULL|-1.6671900|-0.3366604	chr7	116073137	116073469	+								inter
CUST_9708_PI429285431	10.3818	P	9.26969	P	2.16156	0	lncRNA	11223-1_{1..2370}	lnc-AC016745.1-2:1		NA										lncipedia2.1	lncipedia2.1,NONCODERv3,UCSC,	>lnc-AC016745.1-2:1	chr2	114466280	114468649	-	lnc-AC016745.1-2	lnc-AC016745.1-2:1	XLOC_002282	linc-PAX8-3	SLC35F5	hg19_refFlat_PPP1R14D:range=chr15:41107845-411208395'pad=0,hg19_refFlat_PPP1R14D:range=chr15:41107845-411208395'pad=0 3'pad=0 strand=- repeatMasking=none,-87.30;hg19_refFlat_RAB43:range=chr3:128811357-1288403325'pad=0,hg19_refFlat_RAB43:range=chr3:128811357-1288403325'pad=0 3'pad=0 strand=- repeatMasking=none,-65.80;hg19_refFlat_GPR107:range=chr9:132816212-1328974005'pad=0,hg19_refFlat_GPR107:ran…		inter
CUST_26411_PI429285431	5.18937	P	4.07579	A	2.16382	0	lncRNA	27918-1_{1..706}	lnc-CFC1-2:1		NA										lncipedia2.1	lncipedia2.1,	>lnc-CFC1-2:1	chr2	131513256	131513961	-	lnc-CFC1-2	lnc-CFC1-2:1	ENSG00000229797.1	AC140481.8	FAM123C		chr2:131513077-131523452	inner
CUST_43851_PI429285431	8.61304	P	7.49806	P	2.16591	0	lncRNA	48573-2_{3001..3647}	gi|320089541|ref|NR_037710.1| Homo sapiens family with sequence similarity 161, member A (FAM161A), transcript variant 3, non-coding RNA		NA										ncbi	NONCODERv3,ncbi,	>gi|320089541|ref|NR_037710.1| Homo sapiens family with sequence similarity 161, member A (FAM161A), transcript variant 3, non-coding RNA		NA	NA			NR_037710.1				hg19_refFlat_ZNF283:range=chr19:44337657-443527935'pad=0,hg19_refFlat_ZNF283:range=chr19:44337657-443527935'pad=0 3'pad=0 strand=+ repeatMasking=none,-89.10;hg19_refFlat_ASCC1:range=chr10:73862127-739730565'pad=0,hg19_refFlat_ASCC1:range=chr10:73862127-739730565'pad=0 3'pad=0 strand=- repeatMasking=none,-82.40;hg19_refFlat_RHBG:range=chr1:156339204-1563546375'pad=0,hg19_refFlat_RHBG:range=chr1:15…		Unknown
CUST_35248_PI429285431	9.19046	P	8.07455	P	2.16732	0	lncRNA	36650-1_{1..3000}	n342249|AK026426|mRNAlikelncRNA|Homosapiens|HumanlncRNA|JounralRNA|4739|NULL|14.8719000|-0.3830765		NA										NONCODERv3	NONCODERv3,	>n342249|AK026426|mRNAlikelncRNA|Homosapiens|HumanlncRNA|JounralRNA|4739|NULL|14.8719000|-0.3830765	chrX	128582370	128585369	-					SMARCA1		chrX:128580478-128657460	inner
CUST_8511_PI429285431	5.4664	P	4.34977	P	2.16839	0	lncRNA	10074-1_{1..903}	lnc-OSBPL6-2:5		NA										lncipedia2.1	lncipedia2.1,NONCODERv3,	>lnc-OSBPL6-2:5	chr2	179303594	179304496	+	lnc-OSBPL6-2	lnc-OSBPL6-2:5	ENSG00000223960	AC009948.5	PRKRA	hg19_refFlat_YIF1B:range=chr19:38796129-388065575'pad=0,hg19_refFlat_YIF1B:range=chr19:38796129-388065575'pad=0 3'pad=0 strand=- repeatMasking=none,-86.10;hg19_refFlat_PKP2:range=chr12:32945358-330496655'pad=0,hg19_refFlat_PKP2:range=chr12:32945358-330496655'pad=0 3'pad=0 strand=- repeatMasking=none,-88.30;hg19_refFlat_CC2D2A:range=chr4:15477557-154829095'pad=0,hg19_refFlat_CC2D2A:range=chr4:1547…		inner
CUST_24000_PI429285431	4.9239	P	3.80581	A	2.17059	0	lncRNA	25554-1_{1..552}	lnc-LIN54-1:5		NA										lncipedia2.1	lncipedia2.1,	>lnc-LIN54-1:5	chr4	83821525	83822076	-	lnc-LIN54-1	lnc-LIN54-1:5	ENSG00000251022.1	RP11-163O17.1	SEC31A		chr4:83811525-83812419	inter
CUST_15802_PI429285431	6.94857	P	5.83023	P	2.17098	0	lncRNA	17492-1_{1..1651}	lnc-C8orf86-1:3		NA										lncipedia2.1	lncipedia2.1,NONCODERv3,UCSC,	>lnc-C8orf86-1:3	chr8	38410139	38411789	-	lnc-C8orf86-1	lnc-C8orf86-1:3	XLOC_007057	linc-C8orf86-1		hg19_refFlat_TCF4:range=chr18:52895456-533031285'pad=0,hg19_refFlat_TCF4:range=chr18:52895456-533031285'pad=0 3'pad=0 strand=- repeatMasking=none,-83.60;hg19_refFlat_CAGE1:range=chr6:7329398-73874065'pad=0,hg19_refFlat_CAGE1:range=chr6:7329398-73874065'pad=0 3'pad=0 strand=- repeatMasking=none,-80.40;hg19_refFlat_PKP2:range=chr12:32945358-330496655'pad=0,hg19_refFlat_PKP2:range=chr12:32945358-330…		inter
CUST_39116_PI429285431	10.2922	P	9.17372	P	2.17125	0	lncRNA	40092-2_{3001..3939}	n385685|NULL|lncRNA|Homosapiens||UCSCGeneNoncode|uc004bnb.1||-1.1638100|-0.3543083		NA										NONCODERv3	NONCODERv3,	>n385685|NULL|lncRNA|Homosapiens||UCSCGeneNoncode|uc004bnb.1||-1.1638100|-0.3543083	chr9	125609834	125610772	-					RC3H2		chr9:125599786-125620773	inter
CUST_29745_PI429285431	9.81975	P	8.70109	P	2.17146	0	lncRNA	31507-1_{1..910}	n333420|BC012468|mRNAlikelncRNA|Homosapiens|NULL|H-invitationalv7.5|HIT000087866|http://h-invitational.jp/hinv/spsoup/transcript_view?hit_id=HIT000087866|2.6530600|-0.3103834		NA										NONCODERv3	NONCODERv3,	>n333420|BC012468|mRNAlikelncRNA|Homosapiens|NULL|H-invitationalv7.5|HIT000087866|http://h-invitational.jp/hinv/spsoup/transcript_view?hit_id=HIT000087866|2.6530600|-0.3103834	chr13	73350066	73350975	-					PIBF1		chr13:73356230-73366066	inner
LNCA_21_P0012452	5.1512	P	4.03188	P	2.17244	0	lncRNA	TCONS_l2_00019377			NA		XLOC_l2_010267					BROAD Institute lincRNA (XLOC_l2_010267), lincRNA [TCONS_l2_00019377]	chr3:90263108-90263049	hs|3p11.1	Agilent_HUMAN_G3V2	TCONS_l2_00019377	TCONS_l2_00019377	chr3	90263049	90263108	-								Unknown
CUST_21702_PI429285431	8.33673	P	7.21459	P	2.17669	0	lncRNA	23313-1_{1..1280}	lnc-GJA10-3:2		NA										lncipedia2.1	lncipedia2.1,	>lnc-GJA10-3:2	chr6	90571845	90573124	+	lnc-GJA10-3	lnc-GJA10-3:2	ENSG00000118412.8	CASP8AP2	CASP8AP2		chr6:90561845-90582512	inner
CUST_31779_PI429285431	4.20029	P	3.07769	A	2.17739	0	lncRNA	33519-1_{1..1711}	n338321|BX247986|mRNAlikelncRNA|Homosapiens|HumanlncRNA|JounralRNA|715|NULL|8.9105100|-0.3274456		NA										NONCODERv3	NONCODERv3,	>n338321|BX247986|mRNAlikelncRNA|Homosapiens|HumanlncRNA|JounralRNA|715|NULL|8.9105100|-0.3274456	chr14	59655449	59657159	+					DAAM1		chr14:59655399-59807337	inner
CUST_31553_PI429285431	4.33725	P	3.21451	A	2.1776	0	lncRNA	33311-1_{1..543}	n338043|AL355738|mRNAlikelncRNA|Homosapiens|HumanlncRNA|JounralRNA|430|NULL|-1.2371400|-0.3501653		NA										NONCODERv3	NONCODERv3,	>n338043|AL355738|mRNAlikelncRNA|Homosapiens|HumanlncRNA|JounralRNA|430|NULL|-1.2371400|-0.3501653	chr15	77777398	77777940	-					HMG20A		chr15:77767398-77777945	inner
LNCA_19_P00321743	11.7206	P	10.597	P	2.1789	0	lncRNA	XR_110148	XR_110148	XR_110148	NA		LOC100130938	uncharacterized LOC100130938				PREDICTED: Homo sapiens hypothetical LOC100130938 (LOC100130938), miscRNA [XR_110148]	chr18:59273599-59273540	hs|18q21.33	Agilent_HUMAN_G3V2	XR_110148	XR_110148	chr18	59273540	59273599	-								Unknown
CUST_9145_PI429285431	4.30099	P	3.17708	A	2.17936	0	lncRNA	10664-1_{1..786}	lnc-TMPRSS11E-1:4		NA										lncipedia2.1	lncipedia2.1,NONCODERv3,	>lnc-TMPRSS11E-1:4	chr4	68586140	68586925	+	lnc-TMPRSS11E-1	lnc-TMPRSS11E-1:4	ENSG00000248049	RP11-453E17.1	GNRHR	hg19_refFlat_ST3GAL1:range=chr8:134472007-1344882675'pad=0,hg19_refFlat_ST3GAL1:range=chr8:134472007-1344882675'pad=0 3'pad=0 strand=- repeatMasking=none,-85.30chr4:68590944-68596736		inter
CUST_20397_PI429285431	3.98252	P	2.85715	A	2.18158	0	lncRNA	22038-1_{1..410}	lnc-USP6-2:4		NA										lncipedia2.1	lncipedia2.1,	>lnc-USP6-2:4	chr17	5151069	5151478	+	lnc-USP6-2	lnc-USP6-2:4	ENSG00000261879.1	RP11-333E1.1		hg19_refFlat_SCIMP:range=chr17:5114096-51380505'pad=0,hg19_refFlat_SCIMP:range=chr17:5114096-51380505'pad=0 3'pad=0 strand=- repeatMasking=none,-87.40		inter
LNCA_21_P0010138	6.65785	P	5.53207	P	2.18221	0	lncRNA	ENST00000435315			NA		XLOC_013862		ENST00000435315			BROAD Institute lincRNA (XLOC_013862), lincRNA [TCONS_00028792]	chr21:16135250-16135309	hs|21q11.2	Agilent_HUMAN_G3V2	ENST00000435315	ENST00000435315	chr21	16135250	16135309	+								Unknown
CUST_29362_PI429285431	7.4073	P	6.28106	P	2.1829	0	lncRNA	31114-1_{1..2157}	n332620|BX538286|mRNAlikelncRNA|Homosapiens|NULL|H-invitationalv7.5|HIT000055068|http://h-invitational.jp/hinv/spsoup/transcript_view?hit_id=HIT000055068|7.8641900|-0.3909939		NA										NONCODERv3	NONCODERv3,	>n332620|BX538286|mRNAlikelncRNA|Homosapiens|NULL|H-invitationalv7.5|HIT000055068|http://h-invitational.jp/hinv/spsoup/transcript_view?hit_id=HIT000055068|7.8641900|-0.3909939	chr1	93671112	93673268	+					CCDC18		chr1:93661112-93722458	inner
LNCA_21_P0007681	5.1002	P	3.97269	P	2.18481	0	lncRNA	TCONS_00020679			NA		XLOC_009984					BROAD Institute lincRNA (XLOC_009984), lincRNA [TCONS_00020679]	chr12:4105839-4071060	hs|12p13.32	Agilent_HUMAN_G3V2	TCONS_00020679	TCONS_00020679	chr12	4071060	4105839	-								Unknown
CUST_45058_PI429285431	10.0347	P	8.90673	P	2.18547	0	lncRNA	49549-1_{1..3000}	gi|110671315|ref|NR_003104.1| Homo sapiens protection of telomeres 1 homolog (S. pombe) (POT1), transcript variant 5, non-coding RNA		NA										ncbi	ncbi,	>gi|110671315|ref|NR_003104.1| Homo sapiens protection of telomeres 1 homolog (S. pombe) (POT1), transcript variant 5, non-coding RNA	Chr7	124462440	124465439	-	25913	NR_003104.1						inter
LNCA_21_P0008468	5.31331	P	4.18529	P	2.1856	0	lncRNA	TCONS_00022818			NA		XLOC_011090					BROAD Institute lincRNA (XLOC_011090), lincRNA [TCONS_00022818]	chr14:84369916-84369857	hs|14q31.2	Agilent_HUMAN_G3V2	TCONS_00022818	TCONS_00022818	chr14	84369857	84369916	-								Unknown
CUST_40031_PI429285431	5.17499	P	4.04591	A	2.18719	0	lncRNA	40889-1_{1..3000}	n407221|NR_026686|lncRNA|Homosapiens||RefGeneNoncode|NR_026686||3.8937900|-0.4040145		NA										NONCODERv3	NONCODERv3,	>n407221|NR_026686|lncRNA|Homosapiens||RefGeneNoncode|NR_026686||3.8937900|-0.4040145	chr1	26438267	26441266	+					PDIK1L		chr1:26437656-26452034	inner
CUST_47494_PI429285431	4.8815	P	3.75164	A	2.18838	0	lncRNA	51511-1_{1..3000}	gi|209180487|ref|NR_002727.2| Homo sapiens RFPL1 antisense RNA 1 (RFPL1-AS1), antisense RNA		NA										ncbi	lncipedia2.1,NONCODERv3,ncbi,	>gi|209180487|ref|NR_002727.2| Homo sapiens RFPL1 antisense RNA 1 (RFPL1-AS1), antisense RNA		NA	NA			NR_002727.2				hg19_refFlat_BCL2L11:range=chr2:111881323-1118878125'pad=0,hg19_refFlat_BCL2L11:range=chr2:111881323-1118878125'pad=0 3'pad=0 strand=+ repeatMasking=none,-79.40;hg19_refFlat_WDR27:range=chr6:169857687-1700891015'pad=0,hg19_refFlat_WDR27:range=chr6:169857687-1700891015'pad=0 3'pad=0 strand=- repeatMasking=none,-84.00;hg19_refFlat_ZNF493:range=chr19:21580040-215903305'pad=0,hg19_refFlat_ZNF493:rang…		Unknown
CUST_33196_PI429285431	4.37687	P	3.24646	A	2.1892	0	lncRNA	34788-1_{1..2210}	n339892|AK124473|mRNAlikelncRNA|Homosapiens|HumanlncRNA|JounralRNA|2340|NULL|-0.9548880|-0.2448882		NA										NONCODERv3	gencode_v17,lncipedia2.1,NONCODERv3,ensembl.GRCh37.72,ncbi,	>n339892|AK124473|mRNAlikelncRNA|Homosapiens|HumanlncRNA|JounralRNA|2340|NULL|-0.9548880|-0.2448882	chr4	24661478	24663687	+						hg19_refFlat_MAP4K1:range=chr19:39078450-391085355'pad=0,hg19_refFlat_MAP4K1:range=chr19:39078450-391085355'pad=0 3'pad=0 strand=- repeatMasking=none,-86.00;hg19_refFlat_CSF2RA:range=chrY:1351597-13783725'pad=0,hg19_refFlat_CSF2RA:range=chrY:1351597-13783725'pad=0 3'pad=0 strand=+ repeatMasking=none,-83.00;hg19_refFlat_TRIM5:range=chr11:5685318-57014075'pad=0,hg19_refFlat_TRIM5:range=chr11:568531…		inter
CUST_43214_PI429285431	4.28647	P	3.15473	A	2.19123	0	lncRNA	48028-1_{1..528}	ENST00000602347 havana:sense_intronic chromosome:GRCh37:12:124445264:124445791:-1 gene:ENSG00000270130 gene_biotype:sense_intronic transcript_biotype:sense_intronic		NA										ensembl.GRCh37.72	ensembl.GRCh37.72,	>ENST00000602347 havana:sense_intronic chromosome:GRCh37:12:124445264:124445791:-1 gene:ENSG00000270130 gene_biotype:sense_intronic transcript_biotype:sense_intronic	chr12	124445264	124445791	-	ENSG00000270130	ENST00000602347			CCDC92		chr12:124435264-124455791	inner
CUST_44394_PI429285431	4.85165	P	3.7198	A	2.1914	0	lncRNA	49011-2_{3001..4228}	gi|334085192|ref|NR_038304.1| Homo sapiens uncharacterized LOC100505702 (LOC100505702), transcript variant 2, non-coding RNA		NA										ncbi	lncipedia2.1,NONCODERv3,ncbi,	>gi|334085192|ref|NR_038304.1| Homo sapiens uncharacterized LOC100505702 (LOC100505702), transcript variant 2, non-coding RNA	Chr4	79570148	79571375	+	100505702	NR_038304.1				hg19_refFlat_ZNF700:range=chr19:12037391-120610685'pad=0,hg19_refFlat_ZNF700:range=chr19:12037391-120610685'pad=0 3'pad=0 strand=+ repeatMasking=none,-74.20;hg19_refFlat_MYL10:range=chr7:101256755-1012723985'pad=0,hg19_refFlat_MYL10:range=chr7:101256755-1012723985'pad=0 3'pad=0 strand=- repeatMasking=none,-78.80;hg19_refFlat_NPC1L1:range=chr7:44553046-445808585'pad=0,hg19_refFlat_NPC1L1:range=chr…		inter
CUST_8958_PI429285431	4.78128	P	3.64787	A	2.19377	0	lncRNA	10492-1_{1..2977}	lnc-FBN2-2:4		NA										lncipedia2.1	lncipedia2.1,NONCODERv3,ncbi,	>lnc-FBN2-2:4	chr5	127418662	127421638	-	lnc-FBN2-2	lnc-FBN2-2:4	ENSG00000245937	CTC-228N24.3	SLC12A2		chr5:127419483-127428766	inter
CUST_32456_PI429285431	9.71863	P	8.58478	P	2.19443	0	lncRNA	34127-1_{1..1806}	n339056|AK130306|mRNAlikelncRNA|Homosapiens|HumanlncRNA|JounralRNA|1485|NULL|-1.0846000|-0.3071581		NA										NONCODERv3	NONCODERv3,	>n339056|AK130306|mRNAlikelncRNA|Homosapiens|HumanlncRNA|JounralRNA|1485|NULL|-1.0846000|-0.3071581	chr2	188328959	188330764	-					TFPI		chr2:188328957-188340769	inner
CUST_47054_PI429285431	5.23978	P	4.10588	P	2.1945	0	lncRNA	51141-2_{3001..3418}	gi|322303763|ref|NR_037802.1| Homo sapiens ZNF625-ZNF20 readthrough (ZNF625-ZNF20), non-coding RNA		NA										ncbi	NONCODERv3,ncbi,	>gi|322303763|ref|NR_037802.1| Homo sapiens ZNF625-ZNF20 readthrough (ZNF625-ZNF20), non-coding RNA	Chr19	12245165	12245582	-	100529855	NR_037802.1						inter
CUST_39888_PI429285431	5.12538	P	3.99135	P	2.19471	0	lncRNA	40776-1_{1..3000}	n406580|NR_024094|lncRNA|Homosapiens||RefGeneNoncode|NR_024094||10.4915000|-0.2550747		NA										NONCODERv3	NONCODERv3,	>n406580|NR_024094|lncRNA|Homosapiens||RefGeneNoncode|NR_024094||10.4915000|-0.2550747	chr9	6011018	6014017	-					RANBP6		chr9:6011019-6015640	inner
CUST_47447_PI429285431	6.21673	P	5.08208	P	2.19566	0	lncRNA	51479-1_{1..2311}	gi|226437569|ref|NR_027464.1| Homo sapiens apoptosis-inducing factor, mitochondrion-associated, 3 (AIFM3), transcript variant 4, non-coding RNA		NA										ncbi	NONCODERv3,ncbi,	>gi|226437569|ref|NR_027464.1| Homo sapiens apoptosis-inducing factor, mitochondrion-associated, 3 (AIFM3), transcript variant 4, non-coding RNA		NA	NA			NR_027464.1						Unknown
CUST_40777_PI429285431	7.16979	P	6.03488	P	2.19605	0	lncRNA	41494-1_{1..3000}	n410507|NR_037649|lncRNA|Homosapiens||RefGeneNoncode|NR_037649||6.5885300|-0.3371776		NA										NONCODERv3	NONCODERv3,ncbi,	>n410507|NR_037649|lncRNA|Homosapiens||RefGeneNoncode|NR_037649||6.5885300|-0.3371776	chr2	135676391	135679390	+					YSK4		chr2:135722273-135726915	inter
CUST_29864_PI429285431	4.89894	P	3.76395	A	2.19617	0	lncRNA	31627-1_{1..628}	n333836|L23207|mRNAlikelncRNA|Homosapiens|NULL|H-invitationalv7.5|HIT000192532|http://h-invitational.jp/hinv/spsoup/transcript_view?hit_id=HIT000192532|-0.7890210|-0.2340922		NA										NONCODERv3	NONCODERv3,	>n333836|L23207|mRNAlikelncRNA|Homosapiens|NULL|H-invitationalv7.5|HIT000192532|http://h-invitational.jp/hinv/spsoup/transcript_view?hit_id=HIT000192532|-0.7890210|-0.2340922	chr13	21296609	21297236	-					N6AMT2		chr13:21303073-21307237	inner
CUST_19017_PI429285431	4.81981	P	3.68444	A	2.19674	0	lncRNA	20707-1_{1..524}	lnc-C3orf32-2:5		NA										lncipedia2.1	lncipedia2.1,NONCODERv3,	>lnc-C3orf32-2:5	chr3	8543157	8543680	-	lnc-C3orf32-2	lnc-C3orf32-2:5	ENSG00000227110	AC087859.1	LMCD1		chr3:8543511-8553315	inter
LNCA_21_P0007464	8.55055	P	7.41508	P	2.1969	0	lncRNA	AF113016		AF113016	NA		XLOC_009474					BROAD Institute lincRNA (XLOC_009474), lincRNA [TCONS_00020083]	chr11:65269831-65269772	hs|11q13.1	Agilent_HUMAN_G3V2	AF113016	AF113016	chr11	65269772	65269831	-								Unknown
CUST_4235_PI429285431	7.92177	P	6.78577	P	2.19771	0	lncRNA	4194-1_{1..3000}	transcript_id "ENST00000553202.1" | genecode_v17		NA										gencode_v17	gencode_v17,lncipedia2.1,NONCODERv3,ensembl.GRCh37.72,	>transcript_id "ENST00000553202.1" | genecode_v17	chr12	44112796	44115795	-	ENSG00000257742.1	ENST00000553202.1	RP11-350F4.2	RP11-350F4.2-001	PUS7L	hg19_refFlat_C8orf44:range=chr8:67589944-675921895'pad=0,hg19_refFlat_C8orf44:range=chr8:67589944-675921895'pad=0 3'pad=0 strand=+ repeatMasking=none,-68.70;hg19_refFlat_PKP2:range=chr12:32945358-330496655'pad=0,hg19_refFlat_PKP2:range=chr12:32945358-330496655'pad=0 3'pad=0 strand=- repeatMasking=none,-69.80chr12:44122410-44127803		inter
CUST_5143_PI429285431	3.32531	P	2.18916	A	2.19793	0	lncRNA	5083-1_{1..298}	transcript_id "ENST00000558262.1" | genecode_v17		NA										gencode_v17	gencode_v17,lncipedia2.1,ensembl.GRCh37.72,	>transcript_id "ENST00000558262.1" | genecode_v17	chr15	36733819	36734116	-	ENSG00000259737.2	ENST00000558262.1	RP11-475A13.1	RP11-475A13.1-003				inter
LNCA_21_P0014070	5.52678	P	4.39063	P	2.19795	0	lncRNA	ENST00000444037	XR_108336	XR_108336	NA	Hs.657705	LOC100506855		ENST00000444037	THC2512642		PREDICTED: Homo sapiens hypothetical LOC100506855 (LOC100506855), miscRNA [XR_108336]	chr1:204598387-204598446	hs|1q32.1	Agilent_HUMAN_G3V2	ENST00000444037	ENST00000444037	chr1	204598387	204598446	+								Unknown
CUST_19641_PI429285431	5.93655	P	4.80005	P	2.19847	0	lncRNA	21297-1_{1..1300}	lnc-GJA10-3:7		NA										lncipedia2.1	lncipedia2.1,	>lnc-GJA10-3:7	chr6	90583525	90584824	+	lnc-GJA10-3	lnc-GJA10-3:7	ENSG00000118412.8	CASP8AP2	CASP8AP2		chr6:90573525-90584155	inner
CUST_32203_PI429285431	5.1043	P	3.96734	A	2.19918	0	lncRNA	33900-1_{1..1040}	n338780|CR608674|mRNAlikelncRNA|Homosapiens|HumanlncRNA|JounralRNA|1202|NULL|-1.1742400|-0.3870637		NA										NONCODERv3	NONCODERv3,	>n338780|CR608674|mRNAlikelncRNA|Homosapiens|HumanlncRNA|JounralRNA|1202|NULL|-1.1742400|-0.3870637	chr2	39242994	39244033	-					SOS1		chr2:39232994-39254034	inner
CUST_46966_PI429285431	7.40867	P	6.27141	P	2.19962	0	lncRNA	51071-1_{1..3000}	gi|221219005|ref|NR_026659.1| Homo sapiens cysteine and histidine-rich domain (CHORD) containing 1 pseudogene (LOC727896), non-coding RNA		NA										ncbi	NONCODERv3,ncbi,	>gi|221219005|ref|NR_026659.1| Homo sapiens cysteine and histidine-rich domain (CHORD) containing 1 pseudogene (LOC727896), non-coding RNA	Chr18	2943210	2946209	-	727896	NR_026659.1				hg19_refFlat_TEX11:range=chrX:69748945-701173965'pad=0,hg19_refFlat_TEX11:range=chrX:69748945-701173965'pad=0 3'pad=0 strand=- repeatMasking=none,-75.00;hg19_refFlat_ZNF701:range=chr19:53075495-530867105'pad=0,hg19_refFlat_ZNF701:range=chr19:53075495-530867105'pad=0 3'pad=0 strand=+ repeatMasking=none,-87.50;hg19_refFlat_FAM76A:range=chr1:28052592-280870925'pad=0,hg19_refFlat_FAM76A:range=chr1:28…		inter
CUST_13720_PI429285431	7.84359	P	6.70435	P	2.20265	0	lncRNA	15359-1_{1..1234}	lnc-ARRDC3-1:11		NA										lncipedia2.1	lncipedia2.1,NONCODERv3,UCSC,	>lnc-ARRDC3-1:11	chr5	90608895	90610128	-	lnc-ARRDC3-1	lnc-ARRDC3-1:11	XLOC_004924	linc-LYSMD3-2		hg19_refFlat_BRD2:range=chr6_ssto_hap7:4421448-44292735'pad=0,hg19_refFlat_BRD2:range=chr6_ssto_hap7:4421448-44292735'pad=0 3'pad=0 strand=+ repeatMasking=none,-79.40;hg19_refFlat_BRD2:range=chr6_qbl_hap6:4172820-41806325'pad=0,hg19_refFlat_BRD2:range=chr6_qbl_hap6:4172820-41806325'pad=0 3'pad=0 strand=+ repeatMasking=none,-79.40;hg19_refFlat_RQCD1:range=chr2:219433678-2194589995'pad=0,hg19_refFl…		inter
CUST_33384_PI429285431	10.0306	P	8.89086	P	2.20347	0	lncRNA	34962-1_{1..2251}	n340102|AK055625|mRNAlikelncRNA|Homosapiens|HumanlncRNA|JounralRNA|2561|NULL|-1.0814300|-0.3929459		NA										NONCODERv3	NONCODERv3,	>n340102|AK055625|mRNAlikelncRNA|Homosapiens|HumanlncRNA|JounralRNA|2561|NULL|-1.0814300|-0.3929459	chr10	93041764	93044014	+					PCGF5	hg19_refFlat_ZNF701:range=chr19:53075495-530867105'pad=0,hg19_refFlat_ZNF701:range=chr19:53075495-530867105'pad=0 3'pad=0 strand=+ repeatMasking=none,-83.40;hg19_refFlat_NPC1L1:range=chr7:44553046-445808585'pad=0,hg19_refFlat_NPC1L1:range=chr7:44553046-445808585'pad=0 3'pad=0 strand=- repeatMasking=none,-64.90;hg19_refFlat_ZNF700:range=chr19:12037391-120610685'pad=0,hg19_refFlat_ZNF700:range=chr1…		inner
CUST_45060_PI429285431	10.0837	P	8.94382	P	2.20367	0	lncRNA	49550-1_{1..3000}	gi|110671311|ref|NR_003102.1| Homo sapiens protection of telomeres 1 homolog (S. pombe) (POT1), transcript variant 2, non-coding RNA		NA										ncbi	NONCODERv3,ncbi,	>gi|110671311|ref|NR_003102.1| Homo sapiens protection of telomeres 1 homolog (S. pombe) (POT1), transcript variant 2, non-coding RNA	Chr7	124462440	124465439	-	25913	NR_003102.1						inter
CUST_17877_PI429285431	5.65316	P	4.51306	P	2.20397	0	lncRNA	19614-1_{1..338}	lnc-RNF152-3:2		NA										lncipedia2.1	lncipedia2.1,NONCODERv3,UCSC,	>lnc-RNF152-3:2	chr18	59274084	59274421	-	lnc-RNF152-3	lnc-RNF152-3:2	XLOC_012861	linc-MC4R-1				inter
CUST_31540_PI429285431	6.16895	P	5.02832	P	2.20479	0	lncRNA	33299-1_{1..2569}	n338028|AK075186|mRNAlikelncRNA|Homosapiens|HumanlncRNA|JounralRNA|415|NULL|0.0490861|-0.4255871		NA										NONCODERv3	NONCODERv3,	>n338028|AK075186|mRNAlikelncRNA|Homosapiens|HumanlncRNA|JounralRNA|415|NULL|0.0490861|-0.4255871	chr1	85639994	85642562	-					SYDE2	hg19_refFlat_SEPP1:range=chr5:42800822-428108695'pad=0,hg19_refFlat_SEPP1:range=chr5:42800822-428108695'pad=0 3'pad=0 strand=- repeatMasking=none,-86.00;hg19_refFlat_FBLIM1:range=chr1:16091479-161015265'pad=0,hg19_refFlat_FBLIM1:range=chr1:16091479-161015265'pad=0 3'pad=0 strand=+ repeatMasking=none,-90.50;hg19_refFlat_NANOGNB:range=chr12:7917882-79264475'pad=0,hg19_refFlat_NANOGNB:range=chr12:79…		inner
CUST_50821_PI429285431	6.0404	P	4.89973	P	2.20483	0	lncRNA	54472-1_{1..3000}	hg19_lincRNAsTranscripts_TCONS_l2_00004559 range=chr11:65184126-65194186 5'pad=0 3'pad=0 strand=+ repeatMasking=none		NA										UCSC	UCSC,	>hg19_lincRNAsTranscripts_TCONS_l2_00004559 range=chr11:65184126-65194186 5'pad=0 3'pad=0 strand=+ repeatMasking=none	chr11	65184126	65187125	+					FRMD8		chr11:65174126-65180996	inter
CUST_43272_PI429285431	8.41977	P	7.27891	P	2.20512	0	lncRNA	48090-1_{1..888}	ENST00000603976 havana:sense_intronic chromosome:GRCh37:9:127704887:127705774:-1 gene:ENSG00000271341 gene_biotype:sense_intronic transcript_biotype:sense_intronic		NA										ensembl.GRCh37.72	ensembl.GRCh37.72,	>ENST00000603976 havana:sense_intronic chromosome:GRCh37:9:127704887:127705774:-1 gene:ENSG00000271341 gene_biotype:sense_intronic transcript_biotype:sense_intronic	chr9	127704887	127705774	-	ENSG00000271341	ENST00000603976			GOLGA1		chr9:127694887-127703386	inner
CUST_18903_PI429285431	4.52374	P	3.38282	A	2.20522	0	lncRNA	20594-2_{3001..3653}	lnc-APBA2-1:2		NA										lncipedia2.1	lncipedia2.1,NONCODERv3,ncbi,	>lnc-APBA2-1:2	chr15	29004803	29005455	+	lnc-APBA2-1	lnc-APBA2-1:2	ENSG00000248334	AC055876.5				inter
LNCA_33_P3384045	5.87456	P	4.73346	P	2.20549	0	lncRNA	XR_110862	XR_110862	XR_110862	100131275	Hs.623961	NSAP11	nervous system abundant protein 11		THC2490572		PREDICTED: Homo sapiens nervous system abundant protein 11 (NSAP11), miscRNA [XR_110862]	chr8:18591156-18591215	hs|8p22	Agilent_HUMAN_G3V2	XR_110862	XR_110862	chr8	18591156	18591215	+								Unknown
CUST_40219_PI429285431	10.0942	P	8.95304	P	2.20565	0	lncRNA	41043-1_{1..1842}	n408050|NR_027855|lncRNA|Homosapiens||RefGeneNoncode|NR_027855||2.5741000|-0.2793597		NA										NONCODERv3	NONCODERv3,ncbi,	>n408050|NR_027855|lncRNA|Homosapiens||RefGeneNoncode|NR_027855||2.5741000|-0.2793597	chr2	201717731	201719572	-					CLK1		chr2:201709028-201729467	inner
CUST_35286_PI429285431	10.3181	P	9.17674	P	2.20582	0	lncRNA	36689-1_{1..634}	n342306|CR599828|mRNAlikelncRNA|Homosapiens|HumanlncRNA|JounralRNA|4798|NULL|-1.1797500|-0.4010664		NA										NONCODERv3	NONCODERv3,	>n342306|CR599828|mRNAlikelncRNA|Homosapiens|HumanlncRNA|JounralRNA|4798|NULL|-1.1797500|-0.4010664	chr1	149265841	149266474	+								inter
CUST_33360_PI429285431	4.56482	P	3.42339	A	2.206	0	lncRNA	34940-1_{1..1358}	n340078|BC031013|mRNAlikelncRNA|Homosapiens|HumanlncRNA|JounralRNA|2533|NULL|-1.0940500|-0.4522461		NA										NONCODERv3	NONCODERv3,	>n340078|BC031013|mRNAlikelncRNA|Homosapiens|HumanlncRNA|JounralRNA|2533|NULL|-1.0940500|-0.4522461	chr4	68297039	68298396	-								inter
LNCA_21_P0010723	5.4743	P	4.33125	P	2.20846	0	lncRNA	ENST00000417260		AB007962	NA	Hs.662922	XLOC_l2_000401		ENST00000417260	THC2514997		BROAD Institute lincRNA (XLOC_l2_000401), lincRNA [TCONS_l2_00002175]	chr1:143720342-143720401	hs|1q21.1	Agilent_HUMAN_G3V2	ENST00000417260	ENST00000417260	chr1	143720342	143720401	+								Unknown
CUST_43135_PI429285431	6.14077	P	4.99705	P	2.20951	0	lncRNA	47949-1_{1..707}	ENST00000577150 havana:lincRNA chromosome:GRCh37:HSCHR5_1_CTG1:69057393:69058099:-1 gene:ENSG00000262989 gene_biotype:lincRNA transcript_biotype:lincRNA		NA										ensembl.GRCh37.72	ensembl.GRCh37.72,	>ENST00000577150 havana:lincRNA chromosome:GRCh37:HSCHR5_1_CTG1:69057393:69058099:-1 gene:ENSG00000262989 gene_biotype:lincRNA transcript_biotype:lincRNA	chrHSCHR5_1_CTG1	69057393	69058099	-	ENSG00000262989	ENST00000577150						Unknown
CUST_35050_PI429285431	5.38485	P	4.24073	P	2.2101	0	lncRNA	36460-1_{1..1448}	n341997|BC038355|mRNAlikelncRNA|Homosapiens|HumanlncRNA|JounralRNA|4478|NULL|-0.9447620|-0.3564247		NA										NONCODERv3	NONCODERv3,	>n341997|BC038355|mRNAlikelncRNA|Homosapiens|HumanlncRNA|JounralRNA|4478|NULL|-0.9447620|-0.3564247	chr12	100426102	100427549	-					UHRF1BP1L	hg19_refFlat_TEX11:range=chrX:69748945-701173965'pad=0,hg19_refFlat_TEX11:range=chrX:69748945-701173965'pad=0 3'pad=0 strand=- repeatMasking=none,-68.60chr12:100416102-100437457		inter
CUST_46963_PI429285431	10.968	P	9.82342	P	2.2108	0	lncRNA	51068-1_{1..2479}	gi|298566317|ref|NR_033770.1| Homo sapiens Rho-associated, coiled-coil containing protein kinase 1 pseudogene 1 (ROCK1P1), non-coding RNA		NA										ncbi	lncipedia2.1,NONCODERv3,ncbi,	>gi|298566317|ref|NR_033770.1| Homo sapiens Rho-associated, coiled-coil containing protein kinase 1 pseudogene 1 (ROCK1P1), non-coding RNA	Chr18	109065	111543	+	727758	NR_033770.1						inter
CUST_48020_PI429285431	5.85361	P	4.70893	P	2.21097	0	lncRNA	51903-1_{1..1755}	gi|410173616|ref|XR_172300.1| PREDICTED: Homo sapiens zinc finger protein 807 (ZNF807), misc_RNA		NA										ncbi	ncbi,	>gi|410173616|ref|XR_172300.1| PREDICTED: Homo sapiens zinc finger protein 807 (ZNF807), misc_RNA		NA	NA			XR_172300.1						Unknown
CUST_38306_PI429285431	12.2979	P	11.151	P	2.2144	0	lncRNA	39357-1_{1..1936}	n381983|NULL|lncRNA|Homosapiens||UCSCGeneNoncode|uc001uoa.1||-0.3944270|-0.3952782		NA										NONCODERv3	NONCODERv3,	>n381983|NULL|lncRNA|Homosapiens||UCSCGeneNoncode|uc001uoa.1||-0.3944270|-0.3952782	chr13	21946715	21948650	-					ZDHHC20	hg19_refFlat_KCNRG:range=chr13:50589630-505943635'pad=0,hg19_refFlat_KCNRG:range=chr13:50589630-505943635'pad=0 3'pad=0 strand=+ repeatMasking=none,-78.30;hg19_refFlat_MAP4K1:range=chr19:39078450-391085355'pad=0,hg19_refFlat_MAP4K1:range=chr19:39078450-391085355'pad=0 3'pad=0 strand=- repeatMasking=none,-85.80;hg19_refFlat_CNGA1:range=chr4:47938438-479731175'pad=0,hg19_refFlat_CNGA1:range=chr4:47…		inner
LNCA_21_P0006984	4.73117	P	3.5841	A	2.21464	0	lncRNA	THC2662800			NA		XLOC_008770			THC2662800		BROAD Institute lincRNA (XLOC_008770), lincRNA [TCONS_00018469]	chr10:031120841-031120782	hs|10p11.23	Agilent_HUMAN_G3V2	THC2662800	THC2662800	chr10	31120782	31120841	-								Unknown
LNCA_21_P0005030	5.09993	P	3.95235	P	2.21542	0	lncRNA	TCONS_00012191			NA		XLOC_005748					BROAD Institute lincRNA (XLOC_005748), lincRNA [TCONS_00012191]	chr6:53611297-53611238	hs|6p12.1	Agilent_HUMAN_G3V2	TCONS_00012191	TCONS_00012191	chr6	53611238	53611297	-								Unknown
CUST_35687_PI429285431	4.85932	P	3.71137	A	2.21599	0	lncRNA	37107-1_{1..1688}	n342848|AL389956|mRNAlikelncRNA|Homosapiens|HumanlncRNA|JounralRNA|5351|NULL|-0.1171270|-0.2840024		NA										NONCODERv3	NONCODERv3,	>n342848|AL389956|mRNAlikelncRNA|Homosapiens|HumanlncRNA|JounralRNA|5351|NULL|-0.1171270|-0.2840024	chr8	124536039	124537726	-					FBXO32	hg19_refFlat_RAD51:range=chr15:40990957-410233765'pad=0,hg19_refFlat_RAD51:range=chr15:40990957-410233765'pad=0 3'pad=0 strand=+ repeatMasking=none,-73.80;hg19_refFlat_BTG3:range=chr21:18966411-189814625'pad=0,hg19_refFlat_BTG3:range=chr21:18966411-189814625'pad=0 3'pad=0 strand=- repeatMasking=none,-73.50;hg19_refFlat_SUGT1:range=chr13:53227056-532619705'pad=0,hg19_refFlat_SUGT1:range=chr13:5322…		inner
CUST_19186_PI429285431	6.39764	P	5.24929	P	2.2166	0	lncRNA	20856-1_{1..2048}	lnc-KB-1980E6.3.1-1:2		NA										lncipedia2.1	lncipedia2.1,NONCODERv3,	>lnc-KB-1980E6.3.1-1:2	chr8	103264027	103266074	+	lnc-KB-1980E6.3.1-1	lnc-KB-1980E6.3.1-1:2	ENSG00000246263.2	KB-431C1.4	UBR5		chr8:103254266-103275561	inner
CUST_47803_PI429285431	6.81661	P	5.66798	P	2.21705	0	lncRNA	51722-3_{6001..8205}	gi|225903387|ref|NR_027420.1| Homo sapiens ankyrin repeat domain 57 pseudogene (LOC389834), non-coding RNA		NA										ncbi	NONCODERv3,ncbi,	>gi|225903387|ref|NR_027420.1| Homo sapiens ankyrin repeat domain 57 pseudogene (LOC389834), non-coding RNA	NT_113889.1	52845	55049	-	389834	NR_027420.1				hg19_refFlat_YIF1B:range=chr19:38796129-388065575'pad=0,hg19_refFlat_YIF1B:range=chr19:38796129-388065575'pad=0 3'pad=0 strand=- repeatMasking=none,-84.30;hg19_refFlat_ST6GAL2:range=chr2:107429598-1074604335'pad=0,hg19_refFlat_ST6GAL2:range=chr2:107429598-1074604335'pad=0 3'pad=0 strand=- repeatMasking=none,-65.60;hg19_refFlat_NANOGNB:range=chr12:7917882-79264475'pad=0,hg19_refFlat_NANOGNB:range=…		Unknown
CUST_32944_PI429285431	8.61901	P	7.46953	P	2.21835	0	lncRNA	34565-1_{1..649}	n339619|AX721161|mRNAlikelncRNA|Homosapiens|HumanlncRNA|JounralRNA|2063|NULL|0.0613389|-0.2911995		NA										NONCODERv3	NONCODERv3,	>n339619|AX721161|mRNAlikelncRNA|Homosapiens|HumanlncRNA|JounralRNA|2063|NULL|0.0613389|-0.2911995	chr3	141121659	141122307	+					ZBTB38		chr3:141111659-141168634	inner
CUST_6116_PI429285431	6.272	P	5.12209	P	2.219	0	lncRNA	6042-1_{1..735}	transcript_id "ENST00000583267.1" | genecode_v17		NA										gencode_v17	gencode_v17,lncipedia2.1,ensembl.GRCh37.72,	>transcript_id "ENST00000583267.1" | genecode_v17	chr18	21739473	21740207	-	ENSG00000265750.1	ENST00000583267.1	RP11-799B12.4	RP11-799B12.4-001	OSBPL1A	hg19_refFlat_CABYR:range=chr18:21735760-217414805'pad=0,hg19_refFlat_CABYR:range=chr18:21735760-217414805'pad=0 3'pad=0 strand=+ repeatMasking=none,-94.40;hg19_refFlat_CABYR:range=chr18:21723079-217414805'pad=0,hg19_refFlat_CABYR:range=chr18:21723079-217414805'pad=0 3'pad=0 strand=+ repeatMasking=none,-94.40chr18:21742009-21752175		inner
CUST_33777_PI429285431	6.37701	P	5.22684	P	2.2194	0	lncRNA	35330-1_{1..2356}	n340562|AK026822|mRNAlikelncRNA|Homosapiens|HumanlncRNA|JounralRNA|3024|NULL|-1.1172000|-0.2819116		NA										NONCODERv3	NONCODERv3,	>n340562|AK026822|mRNAlikelncRNA|Homosapiens|HumanlncRNA|JounralRNA|3024|NULL|-1.1172000|-0.2819116	chr5	96113353	96115708	+					CAST		chr5:96103353-96110387	inner
CUST_32250_PI429285431	6.93933	P	5.78811	P	2.22101	0	lncRNA	33942-1_{1..1247}	n338825|BC017573|mRNAlikelncRNA|Homosapiens|HumanlncRNA|JounralRNA|1248|NULL|1.1444400|-0.2694161		NA										NONCODERv3	lncipedia2.1,NONCODERv3,ncbi,	>n338825|BC017573|mRNAlikelncRNA|Homosapiens|HumanlncRNA|JounralRNA|1248|NULL|1.1444400|-0.2694161	chr2	47055002	47056248	+								inter
CUST_27815_PI429285431	4.24355	P	3.09132	A	2.22257	0	lncRNA	29401-1_{1..509}	n325043|NULL|mRNAlikelncRNA|Homosapiens|vegalncRNA|GENCODE|OTTHUMT00000078271|http://vega.sanger.ac.uk/Homo_sapiens/Transcript/Summary?db=core;t=OTTHUMT00000078271|-0.0658620|-0.5921173		NA										NONCODERv3	NONCODERv3,	>n325043|NULL|mRNAlikelncRNA|Homosapiens|vegalncRNA|GENCODE|OTTHUMT00000078271|http://vega.sanger.ac.uk/Homo_sapiens/Transcript/Summary?db=core;t=OTTHUMT00000078271|-0.0658620|-0.5921173	chr20	21327530	21328038	+					XRN2		chr20:21317530-21339015	inner
CUST_37821_PI429285431	6.34916	P	5.19612	P	2.22383	0	lncRNA	38913-1_{1..521}	n346341|NULL|lincRNA|Homosapiens|HumanlincRNA|ScriptureReconstructionLincRNAsByLuo[unpublished]|linc_luo_1891|NULL|-1.2801800|-0.1662786		NA										NONCODERv3	NONCODERv3,	>n346341|NULL|lincRNA|Homosapiens|HumanlincRNA|ScriptureReconstructionLincRNAsByLuo[unpublished]|linc_luo_1891|NULL|-1.2801800|-0.1662786	chr8	57389331	57389851	+						hg19_refFlat_SEPT10:range=chr2:110301886-1103714045'pad=0,hg19_refFlat_SEPT10:range=chr2:110301886-1103714045'pad=0 3'pad=0 strand=- repeatMasking=none,-85.00		inter
CUST_42766_PI429285431	4.81939	P	3.66444	A	2.22678	0	lncRNA	45740-1_{1..127}	ENST00000363205 ncrna:snoRNA chromosome:GRCh37:8:130880836:130880962:-1 gene:ENSG00000200075 gene_biotype:snoRNA transcript_biotype:snoRNA		NA										ensembl.GRCh37.72	ensembl.GRCh37.72,	>ENST00000363205 ncrna:snoRNA chromosome:GRCh37:8:130880836:130880962:-1 gene:ENSG00000200075 gene_biotype:snoRNA transcript_biotype:snoRNA	chr8	130880836	130880962	-	ENSG00000200075	ENST00000363205			FAM49B		chr8:130870836-130890962	inter
CUST_4724_PI429285431	7.64844	P	6.49316	P	2.22726	0	lncRNA	4669-2_{3001..3426}	transcript_id "ENST00000551334.1" | genecode_v17		NA										gencode_v17	gencode_v17,lncipedia2.1,NONCODERv3,ensembl.GRCh37.72,	>transcript_id "ENST00000551334.1" | genecode_v17	chr14	19857098	19857523	-	ENSG00000244306.5	ENST00000551334.1	CTD-2314B22.3	CTD-2314B22.3-001		hg19_refFlat_TOMM40:range=chr19:45394673-454064265'pad=0,hg19_refFlat_TOMM40:range=chr19:45394673-454064265'pad=0 3'pad=0 strand=+ repeatMasking=none,-105.90		inter
CUST_24935_PI429285431	4.13706	P	2.98157	A	2.2276	0	lncRNA	26475-1_{1..526}	lnc-MRPS14-2:2		NA										lncipedia2.1	lncipedia2.1,	>lnc-MRPS14-2:2	chr1	174917860	174918385	-	lnc-MRPS14-2	lnc-MRPS14-2:2	ENSG00000229531.1	RP1-102G20.5	RABGAP1L		chr1:174907860-174927327	inner
CUST_32826_PI429285431	4.40188	P	3.24627	A	2.22779	0	lncRNA	34461-1_{1..567}	n339475|AF308293|mRNAlikelncRNA|Homosapiens|HumanlncRNA|JounralRNA|1915|NULL|-1.1501200|-0.3491157		NA										NONCODERv3	NONCODERv3,	>n339475|AF308293|mRNAlikelncRNA|Homosapiens|HumanlncRNA|JounralRNA|1915|NULL|-1.1501200|-0.3491157	chr21	36089936	36090502	-					CLIC6		chr21:36079936-36090519	inner
LNCA_21_P0007799	7.76265	P	6.60632	P	2.22889	0	lncRNA	TCONS_00020993			NA		XLOC_010257					BROAD Institute lincRNA (XLOC_010257), lincRNA [TCONS_00020993]	chr12:128602857-128602798	hs|12q24.32	Agilent_HUMAN_G3V2	TCONS_00020993	TCONS_00020993	chr12	128602798	128602857	-								Unknown
CUST_46631_PI429285431	6.49626	P	5.33993	P	2.22891	0	lncRNA	50807-1_{1..3000}	gi|388240760|ref|NR_049749.1| Homo sapiens zinc finger protein 267 (ZNF267), transcript variant 3, non-coding RNA		NA										ncbi	ncbi,	>gi|388240760|ref|NR_049749.1| Homo sapiens zinc finger protein 267 (ZNF267), transcript variant 3, non-coding RNA		NA	NA			NR_049749.1						Unknown
CUST_44007_PI429285431	12.1455	P	10.9875	P	2.23152	0	lncRNA	48698-1_{1..1609}	gi|241666466|ref|NR_027862.1| Homo sapiens histone acetyltransferase 1 (HAT1), transcript variant 2, non-coding RNA		NA										ncbi	NONCODERv3,ncbi,	>gi|241666466|ref|NR_027862.1| Homo sapiens histone acetyltransferase 1 (HAT1), transcript variant 2, non-coding RNA	Chr2	172778935	172780543	+	8520	NR_027862.1						inter
CUST_40621_PI429285431	12.04	P	10.881	P	2.23298	0	lncRNA	41363-1_{1..3000}	n410104|NR_036535|lncRNA|Homosapiens||RefGeneNoncode|NR_036535||6.5720200|-0.3756361		NA										NONCODERv3	NONCODERv3,ncbi,	>n410104|NR_036535|lncRNA|Homosapiens||RefGeneNoncode|NR_036535||6.5720200|-0.3756361	chr5	138609440	138612439	+					MATR3	hg19_refFlat_ISY1:range=chr3:128848924-1288798185'pad=0,hg19_refFlat_ISY1:range=chr3:128848924-1288798185'pad=0 3'pad=0 strand=- repeatMasking=none,-78.80chr5:138609441-138667366		inner
CUST_3080_PI429285431	7.02136	P	5.86216	P	2.23334	0	lncRNA	3059-1_{1..537}	transcript_id "ENST00000519764.1" | genecode_v17		NA										gencode_v17	gencode_v17,lncipedia2.1,ensembl.GRCh37.72,	>transcript_id "ENST00000519764.1" | genecode_v17	chr8	38409766	38410302	-	ENSG00000254100.1	ENST00000519764.1	RP11-675F6.4	RP11-675F6.4-001				inter
CUST_47297_PI429285431	12.3008	P	11.1413	P	2.23388	0	lncRNA	51364-1_{1..3000}	gi|371502113|ref|NR_045796.1| Homo sapiens CSE1 chromosome segregation 1-like (yeast) (CSE1L), transcript variant 3, non-coding RNA		NA										ncbi	ncbi,	>gi|371502113|ref|NR_045796.1| Homo sapiens CSE1 chromosome segregation 1-like (yeast) (CSE1L), transcript variant 3, non-coding RNA	Chr20	47662783	47665782	+	1434	NR_045796.1						inter
CUST_45421_PI429285431	7.061	P	5.9008	P	2.2349	0	lncRNA	49844-2_{3001..3203}	gi|224493710|ref|NR_027125.1| Homo sapiens RNA binding motif protein 18 (RBM18), transcript variant 2, non-coding RNA		NA										ncbi	NONCODERv3,ncbi,	>gi|224493710|ref|NR_027125.1| Homo sapiens RNA binding motif protein 18 (RBM18), transcript variant 2, non-coding RNA	Chr9	125004834	125005036	-	92400	NR_027125.1						inter
CUST_51480_PI429285431	7.02316	P	5.86265	P	2.23536	0	lncRNA	55055-1_{1..632}	hg19_lincRNAsTranscripts_TCONS_l2_00009703 range=chr16:34327007-34329672 5'pad=0 3'pad=0 strand=+ repeatMasking=none		NA										UCSC	UCSC,	>hg19_lincRNAsTranscripts_TCONS_l2_00009703 range=chr16:34327007-34329672 5'pad=0 3'pad=0 strand=+ repeatMasking=none	chr16	34327007	34327638	+								inter
CUST_48379_PI429285431	11.4649	P	10.3038	P	2.23625	0	lncRNA	52232-1_{1..1492}	hg19_lincRNAsTranscripts_TCONS_l2_00001429 range=chr1:106432383-106434018 5'pad=0 3'pad=0 strand=- repeatMasking=none		NA										UCSC	UCSC,	>hg19_lincRNAsTranscripts_TCONS_l2_00001429 range=chr1:106432383-106434018 5'pad=0 3'pad=0 strand=- repeatMasking=none	chr1	106432383	106433874	-								inter
CUST_33172_PI429285431	4.67567	P	3.51426	A	2.23675	0	lncRNA	34765-1_{1..2005}	n339862|AK055997|mRNAlikelncRNA|Homosapiens|HumanlncRNA|JounralRNA|2310|NULL|1.0751200|-0.3138712		NA										NONCODERv3	NONCODERv3,ncbi,	>n339862|AK055997|mRNAlikelncRNA|Homosapiens|HumanlncRNA|JounralRNA|2310|NULL|1.0751200|-0.3138712	chr18	43913930	43915934	+					RNF165		chr18:43914187-43927609	inner
CUST_22277_PI429285431	5.66223	P	4.50064	P	2.23705	0	lncRNA	23877-2_{3001..4998}	lnc-ZNF720-2:1		NA										lncipedia2.1	lncipedia2.1,ensembl.GRCh37.72,	>lnc-ZNF720-2:1	chr16	31926175	31928172	+	lnc-ZNF720-2	lnc-ZNF720-2:1	ENSG00000262657.1	RP11-170L3.8	ZNF267		chr16:31913175-31928627	inner
CUST_33053_PI429285431	7.71671	P	6.55485	P	2.23746	0	lncRNA	34664-2_{3001..3279}	n339742|AK055652|mRNAlikelncRNA|Homosapiens|HumanlncRNA|JounralRNA|2188|NULL|-1.1308000|-0.3698997		NA										NONCODERv3	NONCODERv3,	>n339742|AK055652|mRNAlikelncRNA|Homosapiens|HumanlncRNA|JounralRNA|2188|NULL|-1.1308000|-0.3698997	chr3	191116179	191116457	+					CCDC50		chr3:191103179-191116459	inner
CUST_39049_PI429285431	4.86464	P	3.70243	A	2.238	0	lncRNA	40027-1_{1..2410}	n385480|NULL|lncRNA|Homosapiens||UCSCGeneNoncode|uc003zlo.1||0.4386880|-0.3850783		NA										NONCODERv3	NONCODERv3,	>n385480|NULL|lncRNA|Homosapiens||UCSCGeneNoncode|uc003zlo.1||0.4386880|-0.3850783	chr9	15163621	15166030	-					TTC39B	hg19_refFlat_JAM2:range=chr21:27012134-270866175'pad=0,hg19_refFlat_JAM2:range=chr21:27012134-270866175'pad=0 3'pad=0 strand=+ repeatMasking=none,-72.50;hg19_refFlat_C8orf44:range=chr8:67589944-675921895'pad=0,hg19_refFlat_C8orf44:range=chr8:67589944-675921895'pad=0 3'pad=0 strand=+ repeatMasking=none,-81.10;hg19_refFlat_TSFM:range=chr12:58176585-581903665'pad=0,hg19_refFlat_TSFM:range=chr12:5817…		inter
CUST_18942_PI429285431	8.60749	P	7.44431	P	2.23951	0	lncRNA	20633-1_{1..2333}	lnc-TANK-1:2		NA										lncipedia2.1	lncipedia2.1,NONCODERv3,ncbi,	>lnc-TANK-1:2	chr2	162103386	162105718	+	lnc-TANK-1	lnc-TANK-1:2	ENSG00000227403	AC009299.3				inter
LNCA_21_P0009653	4.27458	P	3.11121	A	2.2398	0	lncRNA	TCONS_00026793			NA		XLOC_013100					BROAD Institute lincRNA (XLOC_013100), lincRNA [TCONS_00026793]	chr19:46715594-46715653	hs|19q13.32	Agilent_HUMAN_G3V2	TCONS_00026793	TCONS_00026793	chr19	46715594	46715653	+								Unknown
CUST_38237_PI429285431	10.0195	P	8.85527	P	2.24121	0	lncRNA	39297-2_{3001..4135}	n381724|NULL|lncRNA|Homosapiens||UCSCGeneNoncode|uc001ody.2||0.7245230|-0.3263076		NA										NONCODERv3	NONCODERv3,	>n381724|NULL|lncRNA|Homosapiens||UCSCGeneNoncode|uc001ody.2||0.7245230|-0.3263076	chr11	65269958	65271092	-								inter
CUST_50828_PI429285431	10.3671	P	9.20162	P	2.24304	0	lncRNA	54477-2_{3001..6000}	hg19_lincRNAsTranscripts_TCONS_l2_00004566 range=chr11:65265310-65273493 5'pad=0 3'pad=0 strand=+ repeatMasking=none		NA										UCSC	UCSC,	>hg19_lincRNAsTranscripts_TCONS_l2_00004566 range=chr11:65265310-65273493 5'pad=0 3'pad=0 strand=+ repeatMasking=none	chr11	65268310	65271309	+								inter
LNCA_19_P00319476	9.77611	P	8.61021	P	2.24374	0	lncRNA	XR_132900	XR_132900	XR_132900	NA		LOC100507645	uncharacterized LOC100507645		THC2594057		PREDICTED: Homo sapiens hypothetical LOC100507645 (LOC100507645), miscRNA [XR_132900]	chr11:65267017-65266958	hs|11q13.1	Agilent_HUMAN_G3V2	XR_132900	XR_132900	chr11	65266958	65267017	-								Unknown
CUST_26478_PI429285431	4.8277	P	3.66152	A	2.24416	0	lncRNA	27986-1_{1..829}	lnc-FAM171B-1:2		NA										lncipedia2.1	lncipedia2.1,	>lnc-FAM171B-1:2	chr2	188419003	188419831	+	lnc-FAM171B-1	lnc-FAM171B-1:2	ENSG00000224063.1	AC007319.1	TFPI	hg19_refFlat_IMPDH1:range=chr7:128033061-1280459185'pad=0,hg19_refFlat_IMPDH1:range=chr7:128033061-1280459185'pad=0 3'pad=0 strand=- repeatMasking=none,-84.80;hg19_refFlat_IMPDH1:range=chr7:128033061-1280499555'pad=0,hg19_refFlat_IMPDH1:range=chr7:128033061-1280499555'pad=0 3'pad=0 strand=- repeatMasking=none,-84.80chr2:188409003-188419219		inner
CUST_32515_PI429285431	4.31473	P	3.14854	A	2.24417	0	lncRNA	34182-1_{1..696}	n339120|CR616459|mRNAlikelncRNA|Homosapiens|HumanlncRNA|JounralRNA|1550|NULL|-1.2694500|-0.5020466		NA										NONCODERv3	NONCODERv3,	>n339120|CR616459|mRNAlikelncRNA|Homosapiens|HumanlncRNA|JounralRNA|1550|NULL|-1.2694500|-0.5020466	chr2	210961033	210961728	-					C2orf67	hg19_refFlat_C15orf40:range=chr15:83677162-836803595'pad=0,hg19_refFlat_C15orf40:range=chr15:83677162-836803595'pad=0 3'pad=0 strand=- repeatMasking=none,-65.20;hg19_refFlat_LOC100506688:range=chr5:989429-9899595'pad=0,hg19_refFlat_LOC100506688:range=chr5:989429-9899595'pad=0 3'pad=0 strand=- repeatMasking=none,-72.80chr2:210951033-210971729		inner
LNCA_19_P00802607	4.13168	P	2.9646	A	2.24557	0	lncRNA	TCONS_00003738			NA		XLOC_001537					BROAD Institute lincRNA (XLOC_001537), lincRNA [TCONS_00003738]	chr2:75169804-75169863	hs|2p12	Agilent_HUMAN_G3V2	TCONS_00003738	TCONS_00003738	chr2	75169804	75169863	+								Unknown
CUST_33951_PI429285431	7.33438	P	6.16629	P	2.24714	0	lncRNA	35491-1_{1..2604}	n340753|CR590425|mRNAlikelncRNA|Homosapiens|HumanlncRNA|JounralRNA|3216|NULL|-1.3159900|-0.3782068		NA										NONCODERv3	NONCODERv3,	>n340753|CR590425|mRNAlikelncRNA|Homosapiens|HumanlncRNA|JounralRNA|3216|NULL|-1.3159900|-0.3782068	chr17	53239053	53241656	+					STXBP4		chr17:53229053-53241449	inner
CUST_3975_PI429285431	6.72445	P	5.55501	P	2.24924	0	lncRNA	3943-3_{6001..9000}	transcript_id "ENST00000501122.2" | genecode_v17		NA										gencode_v17	gencode_v17,lncipedia2.1,lncrnadb20130808,NONCODERv3,ensembl.GRCh37.72,ncbi,	>transcript_id "ENST00000501122.2" | genecode_v17	chr11	65196269	65199268	+	ENSG00000245532.3	ENST00000501122.2	NEAT1	NEAT1-001	FRMD8	hg19_refFlat_VPS13B:range=chr8:100026017-1002218965'pad=0,hg19_refFlat_VPS13B:range=chr8:100026017-1002218965'pad=0 3'pad=0 strand=+ repeatMasking=none,-72.50;hg19_refFlat_BRD2:range=chr6_mann_hap4:4397903-44057165'pad=0,hg19_refFlat_BRD2:range=chr6_mann_hap4:4397903-44057165'pad=0 3'pad=0 strand=+ repeatMasking=none,-74.40;hg19_refFlat_PPIL3:range=chr2:201736118-2017523385'pad=0,hg19_refFlat_PPI…		inter
CUST_44416_PI429285431	11.0967	P	9.92692	P	2.2497	0	lncRNA	49029-1_{1..2189}	gi|388490153|ref|NR_049768.1| Homo sapiens La ribonucleoprotein domain family, member 7 (LARP7), transcript variant 4, non-coding RNA		NA										ncbi	ncbi,	>gi|388490153|ref|NR_049768.1| Homo sapiens La ribonucleoprotein domain family, member 7 (LARP7), transcript variant 4, non-coding RNA	Chr4	113558120	113560308	+	51574	NR_049768.1						inter
CUST_48016_PI429285431	4.6852	P	3.51494	A	2.25053	0	lncRNA	51899-1_{1..2650}	gi|410173508|ref|XR_172250.1| PREDICTED: Homo sapiens uncharacterized LOC101060542 (LOC101060542), misc_RNA		NA										ncbi	gencode_v17,lncipedia2.1,NONCODERv3,ensembl.GRCh37.72,ncbi,	>gi|410173508|ref|XR_172250.1| PREDICTED: Homo sapiens uncharacterized LOC101060542 (LOC101060542), misc_RNA		NA	NA			XR_172250.1				hg19_refFlat_C8orf44:range=chr8:67589944-675921895'pad=0,hg19_refFlat_C8orf44:range=chr8:67589944-675921895'pad=0 3'pad=0 strand=+ repeatMasking=none,-76.40;hg19_refFlat_CAGE1:range=chr6:7329398-73874065'pad=0,hg19_refFlat_CAGE1:range=chr6:7329398-73874065'pad=0 3'pad=0 strand=- repeatMasking=none,-82.70;hg19_refFlat_TCF4:range=chr18:52895456-533031285'pad=0,hg19_refFlat_TCF4:range=chr18:52895456…		Unknown
CUST_35472_PI429285431	7.61528	P	6.44438	P	2.25152	0	lncRNA	36881-1_{1..2145}	n342568|AK092114|mRNAlikelncRNA|Homosapiens|HumanlncRNA|JounralRNA|5067|NULL|0.8659100|-0.3249581		NA										NONCODERv3	NONCODERv3,	>n342568|AK092114|mRNAlikelncRNA|Homosapiens|HumanlncRNA|JounralRNA|5067|NULL|0.8659100|-0.3249581	chr18	14183939	14186083	+						hg19_refFlat_PKP2:range=chr12:32945358-330496655'pad=0,hg19_refFlat_PKP2:range=chr12:32945358-330496655'pad=0 3'pad=0 strand=- repeatMasking=none,-80.50;hg19_refFlat_ZNF829:range=chr19:37382394-374068565'pad=0,hg19_refFlat_ZNF829:range=chr19:37382394-374068565'pad=0 3'pad=0 strand=- repeatMasking=none,-84.60;hg19_refFlat_ZNF714:range=chr19:21281075-213011355'pad=0,hg19_refFlat_ZNF714:range=chr19:…		inter
CUST_35842_PI429285431	8.67956	P	7.50821	P	2.25223	0	lncRNA	37242-1_{1..2913}	n344513|NULL|lincRNA|Homosapiens|HumanlincRNA|ScriptureReconstructionLincRNAsByLuo[unpublished]|linc_luo_61|NULL|-1.2876700|-0.2595512		NA										NONCODERv3	NONCODERv3,	>n344513|NULL|lincRNA|Homosapiens|HumanlincRNA|ScriptureReconstructionLincRNAsByLuo[unpublished]|linc_luo_61|NULL|-1.2876700|-0.2595512	chr10	3954177	3957089	+						hg19_refFlat_CYB561D1:range=chr1:110036762-1100384895'pad=0,hg19_refFlat_CYB561D1:range=chr1:110036762-1100384895'pad=0 3'pad=0 strand=+ repeatMasking=none,-77.40;hg19_refFlat_JAM2:range=chr21:27012134-270866175'pad=0,hg19_refFlat_JAM2:range=chr21:27012134-270866175'pad=0 3'pad=0 strand=+ repeatMasking=none,-82.60;hg19_refFlat_C8orf44:range=chr8:67589944-675921895'pad=0,hg19_refFlat_C8orf44:range…		inter
CUST_40231_PI429285431	8.09704	P	6.92554	P	2.25246	0	lncRNA	41052-2_{3001..6000}	n408092|NR_028024|lncRNA|Homosapiens||RefGeneNoncode|NR_028024||5.6456600|-0.3727325		NA										NONCODERv3	NONCODERv3,ncbi,	>n408092|NR_028024|lncRNA|Homosapiens||RefGeneNoncode|NR_028024||5.6456600|-0.3727325	chr11	85371607	85374606	-					TMEM126A		chr11:85358963-85367597	inter
CUST_15759_PI429285431	6.1562	P	4.98457	P	2.25267	0	lncRNA	17447-1_{1..328}	lnc-ERI1-2:4		NA										lncipedia2.1	lncipedia2.1,NONCODERv3,UCSC,	>lnc-ERI1-2:4	chr8	9013662	9013989	+	lnc-ERI1-2	lnc-ERI1-2:4	XLOC_006704	linc-TNKS-3	PPP1R3B		chr8:9003662-9009152	inter
CUST_37276_PI429285431	6.98361	P	5.81078	P	2.25453	0	lncRNA	38385-1_{1..1061}	n345717|NULL|lincRNA|Homosapiens|HumanlincRNA|ScriptureReconstructionLincRNAsByLuo[unpublished]|linc_luo_1266|NULL|-1.3192800|-0.2264543		NA										NONCODERv3	NONCODERv3,	>n345717|NULL|lincRNA|Homosapiens|HumanlincRNA|ScriptureReconstructionLincRNAsByLuo[unpublished]|linc_luo_1266|NULL|-1.3192800|-0.2264543	chr8	38400830	38401890	-						hg19_refFlat_C14orf178:range=chr14:78235743-782360215'pad=0,hg19_refFlat_C14orf178:range=chr14:78235743-782360215'pad=0 3'pad=0 strand=+ repeatMasking=none,-86.90;hg19_refFlat_ZNF195:range=chr11:3380348-33948215'pad=0,hg19_refFlat_ZNF195:range=chr11:3380348-33948215'pad=0 3'pad=0 strand=- repeatMasking=none,-69.50;hg19_refFlat_GDPD2:range=chrX:69644835-696529365'pad=0,hg19_refFlat_GDPD2:range=chr…		inter
CUST_40220_PI429285431	9.04525	P	7.8723	P	2.25473	0	lncRNA	41044-1_{1..3000}	n408051|NR_027856|lncRNA|Homosapiens||RefGeneNoncode|NR_027856||3.2288500|-0.3474185		NA										NONCODERv3	NONCODERv3,ncbi,	>n408051|NR_027856|lncRNA|Homosapiens||RefGeneNoncode|NR_027856||3.2288500|-0.3474185	chr2	201717731	201720730	-					CLK1		chr2:201709028-201729467	inner
CUST_45305_PI429285431	8.9058	P	7.73284	P	2.25473	0	lncRNA	49747-3_{6001..7689}	gi|408684415|ref|NR_073201.1| Homo sapiens DENN/MADD domain containing 4C (DENND4C), transcript variant 2, non-coding RNA		NA										ncbi	ncbi,	>gi|408684415|ref|NR_073201.1| Homo sapiens DENN/MADD domain containing 4C (DENND4C), transcript variant 2, non-coding RNA	Chr9	19236763	19238451	+	55667	NR_073201.2				hg19_refFlat_REL:range=chr2:61108976-611496705'pad=0,hg19_refFlat_REL:range=chr2:61108976-611496705'pad=0 3'pad=0 strand=+ repeatMasking=none,-75.80;hg19_refFlat_ZNF700:range=chr19:12037391-120610685'pad=0,hg19_refFlat_ZNF700:range=chr19:12037391-120610685'pad=0 3'pad=0 strand=+ repeatMasking=none,-83.80;hg19_refFlat_MYL10:range=chr7:101256755-1012723985'pad=0,hg19_refFlat_MYL10:range=chr7:101256…		inter
CUST_44848_PI429285431	7.71574	P	6.54114	P	2.25731	0	lncRNA	49374-3_{6001..8335}	gi|359465521|ref|NR_045597.1| Homo sapiens phosphodiesterase 10A (PDE10A), transcript variant 2, non-coding RNA		NA										ncbi	NONCODERv3,ncbi,	>gi|359465521|ref|NR_045597.1| Homo sapiens phosphodiesterase 10A (PDE10A), transcript variant 2, non-coding RNA	Chr6	165746776	165749110	-	10846	NR_045597.1						inter
CUST_45178_PI429285431	5.84683	P	4.67153	P	2.25841	0	lncRNA	49650-2_{3001..3912}	gi|229577149|ref|NR_027639.1| Homo sapiens ADAM metallopeptidase domain 9 (ADAM9), transcript variant 4, non-coding RNA		NA										ncbi	ncbi,	>gi|229577149|ref|NR_027639.1| Homo sapiens ADAM metallopeptidase domain 9 (ADAM9), transcript variant 4, non-coding RNA	Chr8	38857505	38858416	+	8754	NR_027639.1						inter
CUST_38256_PI429285431	9.78969	P	8.61192	P	2.26227	0	lncRNA	39314-1_{1..2454}	n381789|NULL|lncRNA|Homosapiens||UCSCGeneNoncode|uc001pye.1||-1.0979600|-0.3704934		NA										NONCODERv3	NONCODERv3,	>n381789|NULL|lncRNA|Homosapiens||UCSCGeneNoncode|uc001pye.1||-1.0979600|-0.3704934	chr11	121966607	121969060	-								inter
CUST_24855_PI429285431	4.96601	P	3.78776	A	2.26303	0	lncRNA	26395-1_{1..829}	lnc-C16orf61-2:1		NA										lncipedia2.1	lncipedia2.1,ensembl.GRCh37.72,	>lnc-C16orf61-2:1	chr16	80661448	80662276	-	lnc-C16orf61-2	lnc-C16orf61-2:1	ENSG00000260064.1	RP11-18F14.4	CDYL2		chr16:80651448-80672276	inner
CUST_26033_PI429285431	5.60825	P	4.42918	P	2.26431	0	lncRNA	27551-1_{1..1333}	lnc-MARVELD3-4:1		NA										lncipedia2.1	lncipedia2.1,ensembl.GRCh37.72,	>lnc-MARVELD3-4:1	chr16	71570489	71571821	+	lnc-MARVELD3-4	lnc-MARVELD3-4:1	ENSG00000262588.1	RP11-510M2.9	CHST4		chr16:71560489-71572493	inner
CUST_10435_PI429285431	6.38705	P	5.20777	P	2.26463	0	lncRNA	11963-1_{1..2157}	lnc-AC016722.1.1-1:4		NA										lncipedia2.1	lncipedia2.1,NONCODERv3,UCSC,	>lnc-AC016722.1.1-1:4	chr2	47085219	47087375	+	lnc-AC016722.1.1-1	lnc-AC016722.1.1-1:4	XLOC_001458	linc-TTC7A-2				inter
CUST_19893_PI429285431	5.85302	P	4.67239	P	2.26674	0	lncRNA	21548-1_{1..577}	lnc-C5orf43-1:2		NA										lncipedia2.1	lncipedia2.1,UCSC,	>lnc-C5orf43-1:2	chr5	60548536	60549112	-	lnc-C5orf43-1	lnc-C5orf43-1:2	ENSG00000249279.1	CTC-436P18.3				inter
CUST_40647_PI429285431	13.8623	P	12.6803	P	2.26886	0	lncRNA	41386-1_{1..1257}	n410189|NR_036692|lncRNA|Homosapiens||RefGeneNoncode|NR_036692||8.6233200|-0.1497104		NA										NONCODERv3	NONCODERv3,ncbi,UCSC,	>n410189|NR_036692|lncRNA|Homosapiens||RefGeneNoncode|NR_036692||8.6233200|-0.1497104	chr4	190394298	190395554	+								inter
CUST_33949_PI429285431	8.28324	P	7.10093	P	2.2694	0	lncRNA	35488-2_{3001..3156}	n340748|AK091489|mRNAlikelncRNA|Homosapiens|HumanlncRNA|JounralRNA|3211|NULL|-0.9864430|-0.3518448		NA										NONCODERv3	NONCODERv3,	>n340748|AK091489|mRNAlikelncRNA|Homosapiens|HumanlncRNA|JounralRNA|3211|NULL|-0.9864430|-0.3518448	chr17	48833416	48833571	+					LUC7L3		chr17:48820416-48830072	inter
CUST_52003_PI429285431	5.10109	P	3.91807	A	2.27051	0	lncRNA	55536-2_{3001..3559}	hg19_lincRNAsTranscripts_TCONS_l2_00016970 range=chr21:15033887-15050511 5'pad=0 3'pad=0 strand=+ repeatMasking=none		NA										UCSC	NONCODERv3,ncbi,UCSC,	>hg19_lincRNAsTranscripts_TCONS_l2_00016970 range=chr21:15033887-15050511 5'pad=0 3'pad=0 strand=+ repeatMasking=none	chr21	15036887	15037445	+								inter
CUST_45304_PI429285431	7.72487	P	6.54156	P	2.27097	0	lncRNA	49747-2_{3001..6000}	gi|408684415|ref|NR_073201.1| Homo sapiens DENN/MADD domain containing 4C (DENND4C), transcript variant 2, non-coding RNA		NA										ncbi	ncbi,	>gi|408684415|ref|NR_073201.1| Homo sapiens DENN/MADD domain containing 4C (DENND4C), transcript variant 2, non-coding RNA	Chr9	19233763	19236762	+	55667	NR_073201.2				hg19_refFlat_REL:range=chr2:61108976-611496705'pad=0,hg19_refFlat_REL:range=chr2:61108976-611496705'pad=0 3'pad=0 strand=+ repeatMasking=none,-75.80;hg19_refFlat_ZNF700:range=chr19:12037391-120610685'pad=0,hg19_refFlat_ZNF700:range=chr19:12037391-120610685'pad=0 3'pad=0 strand=+ repeatMasking=none,-83.80;hg19_refFlat_MYL10:range=chr7:101256755-1012723985'pad=0,hg19_refFlat_MYL10:range=chr7:101256…		inter
CUST_45237_PI429285431	5.57462	P	4.39034	P	2.27251	0	lncRNA	49693-1_{1..3000}	gi|215490109|ref|NR_024522.1| Homo sapiens transmembrane protein 67 (TMEM67), transcript variant 3, non-coding RNA		NA										ncbi	NONCODERv3,ncbi,	>gi|215490109|ref|NR_024522.1| Homo sapiens transmembrane protein 67 (TMEM67), transcript variant 3, non-coding RNA	Chr8	94767072	94770071	+	91147	NR_024522.1				hg19_refFlat_CAGE1:range=chr6:7329398-73874065'pad=0,hg19_refFlat_CAGE1:range=chr6:7329398-73874065'pad=0 3'pad=0 strand=- repeatMasking=none,-82.20		inter
CUST_49811_PI429285431	6.54447	P	5.36006	P	2.27271	0	lncRNA	53566-1_{1..1408}	hg19_lincRNAsTranscripts_TCONS_l2_00025931 range=chr7:63539608-63545689 5'pad=0 3'pad=0 strand=+ repeatMasking=none		NA										UCSC	UCSC,	>hg19_lincRNAsTranscripts_TCONS_l2_00025931 range=chr7:63539608-63545689 5'pad=0 3'pad=0 strand=+ repeatMasking=none	chr7	63539608	63541015	+					ZNF727		chr7:63529608-63538927	inter
LNCA_21_P0010538	4.88081	P	3.6958	A	2.27366	0	lncRNA	TCONS_l2_00000435			NA		XLOC_l2_000324					BROAD Institute lincRNA (XLOC_l2_000324), lincRNA [TCONS_l2_00000435]	chr1:98539094-98659110	hs|1p21.3	Agilent_HUMAN_G3V2	TCONS_l2_00000435	TCONS_l2_00000435	chr1	98539094	98659110	+								Unknown
LNCA_21_P0006215	4.02954	P	2.84389	A	2.27465	0	lncRNA	TCONS_00016139			NA		XLOC_007531					BROAD Institute lincRNA (XLOC_007531), lincRNA [TCONS_00016139]	chr9:118454345-118454404	hs|9q33.1	Agilent_HUMAN_G3V2	TCONS_00016139	TCONS_00016139	chr9	118454345	118454404	+								Unknown
CUST_29766_PI429285431	8.22949	P	7.04248	P	2.27679	0	lncRNA	31528-1_{1..803}	n333458|BC020901|mRNAlikelncRNA|Homosapiens|NULL|H-invitationalv7.5|HIT000090289_06|http://h-invitational.jp/hinv/spsoup/transcript_view?hit_id=HIT000090289_06|-1.4196900|-0.4147777		NA										NONCODERv3	NONCODERv3,	>n333458|BC020901|mRNAlikelncRNA|Homosapiens|NULL|H-invitationalv7.5|HIT000090289_06|http://h-invitational.jp/hinv/spsoup/transcript_view?hit_id=HIT000090289_06|-1.4196900|-0.4147777	chr2	113125937	113126739	-					RGPD8		chr2:113115937-113136740	inner
CUST_35178_PI429285431	3.98392	P	2.79593	A	2.27835	0	lncRNA	36580-1_{1..1957}	n342157|BX537662|mRNAlikelncRNA|Homosapiens|HumanlncRNA|JounralRNA|4644|NULL|-1.1241100|-0.3271729		NA										NONCODERv3	NONCODERv3,	>n342157|BX537662|mRNAlikelncRNA|Homosapiens|HumanlncRNA|JounralRNA|4644|NULL|-1.1241100|-0.3271729	chr6	155161311	155163267	+					SCAF8		chr6:155151311-155155194	inter
CUST_39861_PI429285431	8.79709	P	7.6089	P	2.27866	0	lncRNA	40759-2_{3001..4423}	n406513|NR_024020|lncRNA|Homosapiens||RefGeneNoncode|NR_024020||15.8698000|-0.1920768		NA										NONCODERv3	NONCODERv3,	>n406513|NR_024020|lncRNA|Homosapiens||RefGeneNoncode|NR_024020||15.8698000|-0.1920768	chr9	95062639	95064061	-					IARS		chr9:95049639-95056038	inner
CUST_48667_PI429285431	6.65568	P	5.46704	P	2.27937	0	lncRNA	52511-1_{1..472}	hg19_lincRNAsTranscripts_TCONS_l2_00014710 range=chr2:96494453-96517674 5'pad=0 3'pad=0 strand=- repeatMasking=none		NA										UCSC	UCSC,	>hg19_lincRNAsTranscripts_TCONS_l2_00014710 range=chr2:96494453-96517674 5'pad=0 3'pad=0 strand=- repeatMasking=none	chr2	96494453	96494924	-					LOC400986		chr2:96516920-96527674	inter
CUST_35618_PI429285431	14.1295	P	12.9409	P	2.27939	0	lncRNA	37032-1_{1..1277}	n342758|M30627|mRNAlikelncRNA|Homosapiens|HumanlncRNA|JounralRNA|5261|NULL|7.8754800|-0.3247955		NA										NONCODERv3	NONCODERv3,	>n342758|M30627|mRNAlikelncRNA|Homosapiens|HumanlncRNA|JounralRNA|5261|NULL|7.8754800|-0.3247955	chr11	27911647	27912923	-								inter
CUST_46895_PI429285431	4.39439	P	3.20526	A	2.28016	0	lncRNA	51018-1_{1..3000}	gi|387157886|ref|NR_048561.1| Homo sapiens protein phosphatase, Mg2+/Mn2+ dependent, 1E (PPM1E), transcript variant 2, non-coding RNA		NA										ncbi	ncbi,	>gi|387157886|ref|NR_048561.1| Homo sapiens protein phosphatase, Mg2+/Mn2+ dependent, 1E (PPM1E), transcript variant 2, non-coding RNA	Chr17	56833230	56836229	+	22843	NR_048561.1						inter
CUST_45422_PI429285431	5.82888	P	4.63938	A	2.28073	0	lncRNA	49845-1_{1..3000}	gi|224493716|ref|NR_027126.1| Homo sapiens RNA binding motif protein 18 (RBM18), transcript variant 3, non-coding RNA		NA										ncbi	ncbi,	>gi|224493716|ref|NR_027126.1| Homo sapiens RNA binding motif protein 18 (RBM18), transcript variant 3, non-coding RNA	Chr9	125001834	125004833	-	92400	NR_027126.1						inter
LNCA_21_P0011894	3.98989	P	2.80011	A	2.28117	0	lncRNA	THC2659818			NA		XLOC_l2_007834			THC2659818		BROAD Institute lincRNA (XLOC_l2_007834), lincRNA [TCONS_l2_00014341]	chr2:242910402-242910461	hs|2q37.3	Agilent_HUMAN_G3V2	THC2659818	THC2659818	chr2	242910402	242910461	+								Unknown
CUST_11240_PI429285431	5.03356	P	3.84363	A	2.28143	0	lncRNA	12798-1_{1..491}	lnc-AC092329.1-2:6		NA										lncipedia2.1	lncipedia2.1,NONCODERv3,UCSC,	>lnc-AC092329.1-2:6	chr19	23493350	23493840	-	lnc-AC092329.1-2	lnc-AC092329.1-2:6	XLOC_013275	linc-ZNF99-5				inter
CUST_27512_PI429285431	4.20064	P	3.01061	A	2.28157	0	lncRNA	29082-1_{1..578}	n324690|NULL|mRNAlikelncRNA|Homosapiens|vegalncRNA|GENCODE|OTTHUMT00000320637|http://vega.sanger.ac.uk/Homo_sapiens/Transcript/Summary?db=core;t=OTTHUMT00000320637|-1.0471400|-0.3938873		NA										NONCODERv3	NONCODERv3,	>n324690|NULL|mRNAlikelncRNA|Homosapiens|vegalncRNA|GENCODE|OTTHUMT00000320637|http://vega.sanger.ac.uk/Homo_sapiens/Transcript/Summary?db=core;t=OTTHUMT00000320637|-1.0471400|-0.3938873	chr22	26033443	26034020	-					ADRBK2	hg19_refFlat_YES1:range=chr18:724424-7568275'pad=0,hg19_refFlat_YES1:range=chr18:724424-7568275'pad=0 3'pad=0 strand=- repeatMasking=none,-75.10chr22:26023443-26054499		inner
CUST_31588_PI429285431	7.21003	P	6.0195	P	2.28237	0	lncRNA	33345-1_{1..2568}	n338093|BC037337|mRNAlikelncRNA|Homosapiens|HumanlncRNA|JounralRNA|480|NULL|-1.0122600|-0.3662476		NA										NONCODERv3	NONCODERv3,	>n338093|BC037337|mRNAlikelncRNA|Homosapiens|HumanlncRNA|JounralRNA|480|NULL|-1.0122600|-0.3662476	chr1	94634464	94637031	-					ARHGAP29		chr1:94634463-94647015	inner
CUST_43536_PI429285431	4.06609	P	2.87465	A	2.2838	0	lncRNA	48319-1_{1..2912}	gi|388454087|ref|NR_049760.1| Homo sapiens AKNA domain containing 1 (AKNAD1), transcript variant 2, non-coding RNA		NA										ncbi	ncbi,	>gi|388454087|ref|NR_049760.1| Homo sapiens AKNA domain containing 1 (AKNAD1), transcript variant 2, non-coding RNA	Chr1	109358520	109361431	-	254268	NR_049760.1						inter
CUST_21358_PI429285431	6.11464	P	4.92296	P	2.28418	0	lncRNA	22982-1_{1..507}	lnc-NIPA2-1:1		NA										lncipedia2.1	lncipedia2.1,	>lnc-NIPA2-1:1	chr15	22782237	22782743	-	lnc-NIPA2-1	lnc-NIPA2-1:1	ENSG00000259596.1	RP11-566K19.3	TUBGCP5		chr15:22777497-22792336	inter
LNCA_21_P0003764	4.03857	P	2.84572	A	2.28604	0	lncRNA	TCONS_00008564			NA		XLOC_004058					BROAD Institute lincRNA (XLOC_004058), lincRNA [TCONS_00008564]	chr4:120723857-120723798	hs|4q26	Agilent_HUMAN_G3V2	TCONS_00008564	TCONS_00008564	chr4	120723798	120723857	-								Unknown
CUST_38369_PI429285431	4.83009	P	3.63488	A	2.28978	0	lncRNA	39411-1_{1..3000}	n382181|NULL|lncRNA|Homosapiens||UCSCGeneNoncode|uc001xqo.1||-0.7546410|-0.3801802		NA										NONCODERv3	NONCODERv3,	>n382181|NULL|lncRNA|Homosapiens||UCSCGeneNoncode|uc001xqo.1||-0.7546410|-0.3801802	chr14	75292223	75295222	+					YLPM1		chr14:75282223-75304013	inner
CUST_43559_PI429285431	7.31535	P	6.11994	P	2.29011	0	lncRNA	48334-1_{1..3000}	gi|387942382|ref|NR_049741.1| Homo sapiens suppressor of IKBKE 1 (SIKE1), transcript variant 3, non-coding RNA		NA										ncbi	ncbi,	>gi|387942382|ref|NR_049741.1| Homo sapiens suppressor of IKBKE 1 (SIKE1), transcript variant 3, non-coding RNA	Chr1	115312100	115315099	-	80143	NR_049741.1				hg19_refFlat_CC2D2A:range=chr4:15477557-154829095'pad=0,hg19_refFlat_CC2D2A:range=chr4:15477557-154829095'pad=0 3'pad=0 strand=+ repeatMasking=none,-79.70;hg19_refFlat_PKP2:range=chr12:32945358-330496655'pad=0,hg19_refFlat_PKP2:range=chr12:32945358-330496655'pad=0 3'pad=0 strand=- repeatMasking=none,-90.80;hg19_refFlat_TTF1:range=chr9:135251302-1352782085'pad=0,hg19_refFlat_TTF1:range=chr9:135251…		inter
CUST_31969_PI429285431	6.64545	P	5.44938	P	2.29115	0	lncRNA	33692-1_{1..1870}	n338526|AK123745|mRNAlikelncRNA|Homosapiens|HumanlncRNA|JounralRNA|924|NULL|-1.1341900|-0.5002657		NA										NONCODERv3	NONCODERv3,	>n338526|AK123745|mRNAlikelncRNA|Homosapiens|HumanlncRNA|JounralRNA|924|NULL|-1.1341900|-0.5002657	chr1	217600339	217602208	-					GPATCH2		chr1:217603834-217612209	inter
CUST_31304_PI429285431	5.83518	P	4.63728	P	2.29405	0	lncRNA	33088-2_{3001..3761}	n337768|AL833463|mRNAlikelncRNA|Homosapiens|HumanlncRNA|JounralRNA|150|NULL|-1.1406300|-0.3999243		NA										NONCODERv3	NONCODERv3,	>n337768|AL833463|mRNAlikelncRNA|Homosapiens|HumanlncRNA|JounralRNA|150|NULL|-1.1406300|-0.3999243	chr15	55834081	55834841	-					PYGO1		chr15:55838221-55844829	inter
CUST_17056_PI429285431	4.46378	P	3.26553	A	2.2946	0	lncRNA	18765-1_{1..1887}	lnc-ZNF438-1:2		NA										lncipedia2.1	lncipedia2.1,NONCODERv3,UCSC,	>lnc-ZNF438-1:2	chr10	31123050	31124936	-	lnc-ZNF438-1	lnc-ZNF438-1:2	XLOC_008770	linc-LYZL2-4				inter
CUST_48146_PI429285431	6.39042	P	5.19203	P	2.29484	0	lncRNA	52013-1_{1..2204}	gi|397137661|ref|XR_111397.2| PREDICTED: Homo sapiens ANKRD10 intronic transcript 1 (non-protein coding) (ANKRD10-IT1), misc_RNA		NA										ncbi	ncbi,	>gi|397137661|ref|XR_111397.2| PREDICTED: Homo sapiens ANKRD10 intronic transcript 1 (non-protein coding) (ANKRD10-IT1), misc_RNA		NA	NA			XR_111397.2				hg19_refFlat_FAM122C:range=chrX:133941629-1339434035'pad=0,hg19_refFlat_FAM122C:range=chrX:133941629-1339434035'pad=0 3'pad=0 strand=+ repeatMasking=none,-85.30;hg19_refFlat_SGCE:range=chr7:94214811-942854105'pad=0,hg19_refFlat_SGCE:range=chr7:94214811-942854105'pad=0 3'pad=0 strand=- repeatMasking=none,-75.90;hg19_refFlat_MYL10:range=chr7:101256755-1012723985'pad=0,hg19_refFlat_MYL10:range=chr7:…		Unknown
CUST_35080_PI429285431	8.48307	P	7.28106	P	2.3006	0	lncRNA	36489-1_{1..1435}	n342042|BC064611|mRNAlikelncRNA|Homosapiens|HumanlncRNA|JounralRNA|4523|NULL|5.0216200|-0.3935283		NA										NONCODERv3	NONCODERv3,	>n342042|BC064611|mRNAlikelncRNA|Homosapiens|HumanlncRNA|JounralRNA|4523|NULL|5.0216200|-0.3935283	chr6	79654799	79656233	-					PHIP		chr6:79644799-79685673	inner
CUST_39975_PI429285431	6.93669	P	5.73458	P	2.30075	0	lncRNA	40847-1_{1..3000}	n407055|NR_024549|lncRNA|Homosapiens||RefGeneNoncode|NR_024549||12.5172000|-0.3104194		NA										NONCODERv3	NONCODERv3,ncbi,	>n407055|NR_024549|lncRNA|Homosapiens||RefGeneNoncode|NR_024549||12.5172000|-0.3104194	chr7	86781676	86784675	+					DMTF1		chr7:86781677-86825648	inner
CUST_45383_PI429285431	8.74128	P	7.53843	P	2.30194	0	lncRNA	49815-2_{3001..5130}	gi|373938431|ref|NR_046106.1| Homo sapiens nucleolar protein 8 (NOL8), transcript variant 3, non-coding RNA		NA										ncbi	ncbi,	>gi|373938431|ref|NR_046106.1| Homo sapiens nucleolar protein 8 (NOL8), transcript variant 3, non-coding RNA	Chr9	95062640	95064769	-	55035	NR_046106.1						inter
CUST_48272_PI429285431	3.97077	P	2.76603	A	2.30495	0	lncRNA	52133-1_{1..345}	hg19_lincRNAsTranscripts_TCONS_l2_00000068 range=chr1:4000553-4001192 5'pad=0 3'pad=0 strand=+ repeatMasking=none		NA										UCSC	UCSC,	>hg19_lincRNAsTranscripts_TCONS_l2_00000068 range=chr1:4000553-4001192 5'pad=0 3'pad=0 strand=+ repeatMasking=none	chr1	4000553	4000897	+								inter
CUST_31541_PI429285431	8.85285	P	7.64685	P	2.30697	0	lncRNA	33300-1_{1..1801}	n338029|AK023877|mRNAlikelncRNA|Homosapiens|HumanlncRNA|JounralRNA|416|NULL|6.8083000|-0.1528372		NA										NONCODERv3	NONCODERv3,	>n338029|AK023877|mRNAlikelncRNA|Homosapiens|HumanlncRNA|JounralRNA|416|NULL|6.8083000|-0.1528372	chr1	85648409	85650209	-					SYDE2		chr1:85638409-85666728	inner
CUST_37243_PI429285431	7.8561	P	6.64916	P	2.30847	0	lncRNA	38350-1_{1..395}	n345674|NULL|lincRNA|Homosapiens|HumanlincRNA|ScriptureReconstructionLincRNAsByLuo[unpublished]|linc_luo_1223|NULL|-1.3102300|-0.5484027		NA										NONCODERv3	NONCODERv3,	>n345674|NULL|lincRNA|Homosapiens|HumanlincRNA|ScriptureReconstructionLincRNAsByLuo[unpublished]|linc_luo_1223|NULL|-1.3102300|-0.5484027	chr2	96523087	96523481	-					LOC400986		chr2:96516920-96543219	inter
CUST_43153_PI429285431	6.53007	P	5.32248	P	2.30952	0	lncRNA	47968-1_{1..466}	ENST00000604219 havana:sense_intronic chromosome:GRCh37:2:75897115:75897580:1 gene:ENSG00000271452 gene_biotype:sense_intronic transcript_biotype:sense_intronic		NA										ensembl.GRCh37.72	ensembl.GRCh37.72,	>ENST00000604219 havana:sense_intronic chromosome:GRCh37:2:75897115:75897580:1 gene:ENSG00000271452 gene_biotype:sense_intronic transcript_biotype:sense_intronic	chr2	75897115	75897580	+	ENSG00000271452	ENST00000604219			C2orf3	hg19_refFlat_GCFC2:range=chr2:75891792-759379815'pad=0,hg19_refFlat_GCFC2:range=chr2:75891792-759379815'pad=0 3'pad=0 strand=- repeatMasking=none,-83.70;hg19_refFlat_GCFC2:range=chr2:75891792-759294365'pad=0,hg19_refFlat_GCFC2:range=chr2:75891792-759294365'pad=0 3'pad=0 strand=- repeatMasking=none,-83.70chr2:75889831-75907580		inner
CUST_43518_PI429285431	5.48363	P	4.27592	P	2.3097	0	lncRNA	48302-2_{3001..6000}	gi|282165815|ref|NR_030761.1| Homo sapiens transmembrane emp24 protein transport domain containing 5 (TMED5), transcript variant 3, non-coding RNA		NA										ncbi	NONCODERv3,ncbi,	>gi|282165815|ref|NR_030761.1| Homo sapiens transmembrane emp24 protein transport domain containing 5 (TMED5), transcript variant 3, non-coding RNA	Chr1	93618299	93621298	-	50999	NR_030761.1				hg19_refFlat_C8orf44:range=chr8:67589944-675921895'pad=0,hg19_refFlat_C8orf44:range=chr8:67589944-675921895'pad=0 3'pad=0 strand=+ repeatMasking=none,-75.80		inter
LNCA_21_P0012024	4.63615	P	3.42835	A	2.30986	0	lncRNA	XR_109894	XR_109894	XR_109894	NA	Hs.729303	LOC100507460	uncharacterized LOC100507460		THC2508700		PREDICTED: Homo sapiens hypothetical LOC100507460 (LOC100507460), miscRNA [XR_109894]	chr2:132457360-132457419	hs|2q21.1	Agilent_HUMAN_G3V2	XR_109894	XR_109894	chr2	132457360	132457419	+								Unknown
CUST_15611_PI429285431	4.17395	P	2.96595	A	2.31017	0	lncRNA	17298-1_{1..418}	lnc-MGAT1-2:8		NA										lncipedia2.1	lncipedia2.1,NONCODERv3,UCSC,	>lnc-MGAT1-2:8	chr5	180258725	180259142	-	lnc-MGAT1-2	lnc-MGAT1-2:8	XLOC_005110	linc-MGAT1-2				inter
CUST_37350_PI429285431	5.09529	P	3.887	P	2.31062	0	lncRNA	38454-1_{1..479}	n345793|NULL|lincRNA|Homosapiens|HumanlincRNA|ScriptureReconstructionLincRNAsByLuo[unpublished]|linc_luo_1342|NULL|-1.3500500|-0.2130676		NA										NONCODERv3	NONCODERv3,	>n345793|NULL|lincRNA|Homosapiens|HumanlincRNA|ScriptureReconstructionLincRNAsByLuo[unpublished]|linc_luo_1342|NULL|-1.3500500|-0.2130676	chr16	29098676	29099154	+								inter
CUST_36092_PI429285431	6.83971	P	5.63117	P	2.31104	0	lncRNA	37393-1_{1..3000}	n344678|NULL|lincRNA|Homosapiens|HumanlincRNA|ScriptureReconstructionLincRNAsByLuo[unpublished]|linc_luo_227|NULL|-1.3041500|-0.3744234		NA										NONCODERv3	NONCODERv3,ensembl.GRCh37.72,	>n344678|NULL|lincRNA|Homosapiens|HumanlincRNA|ScriptureReconstructionLincRNAsByLuo[unpublished]|linc_luo_227|NULL|-1.3041500|-0.3744234	chr6	72083204	72086203	-						hg19_refFlat_SGCE:range=chr7:94214811-942854105'pad=0,hg19_refFlat_SGCE:range=chr7:94214811-942854105'pad=0 3'pad=0 strand=- repeatMasking=none,-78.10;hg19_refFlat_ZNF410:range=chr14:74364945-743982125'pad=0,hg19_refFlat_ZNF410:range=chr14:74364945-743982125'pad=0 3'pad=0 strand=+ repeatMasking=none,-73.00;hg19_refFlat_OSTC:range=chr4:109571812-1095884135'pad=0,hg19_refFlat_OSTC:range=chr4:109571…		inter
CUST_49595_PI429285431	4.35901	P	3.14702	A	2.31657	0	lncRNA	53385-1_{1..1820}	hg19_lincRNAsTranscripts_TCONS_l2_00024998 range=chr6:158658351-158663662 5'pad=0 3'pad=0 strand=- repeatMasking=none		NA										UCSC	NONCODERv3,UCSC,	>hg19_lincRNAsTranscripts_TCONS_l2_00024998 range=chr6:158658351-158663662 5'pad=0 3'pad=0 strand=- repeatMasking=none	chr6	158658351	158660170	-								inter
CUST_40651_PI429285431	10.7207	P	9.508	P	2.31775	0	lncRNA	41390-1_{1..306}	n410194|NR_036751|lncRNA|Homosapiens||RefGeneNoncode|NR_036751||2.6429600|-0.1785607		NA										NONCODERv3	NONCODERv3,ncbi,	>n410194|NR_036751|lncRNA|Homosapiens||RefGeneNoncode|NR_036751||2.6429600|-0.1785607	chr4	171502620	171502925	-								inter
CUST_31292_PI429285431	7.17497	P	5.96205	P	2.31806	0	lncRNA	33079-2_{3001..6000}	n337752|D87445|mRNAlikelncRNA|Homosapiens|HumanlncRNA|JounralRNA|134|NULL|16.8115000|-0.3645683		NA										NONCODERv3	NONCODERv3,	>n337752|D87445|mRNAlikelncRNA|Homosapiens|HumanlncRNA|JounralRNA|134|NULL|16.8115000|-0.3645683	chr15	49283966	49286965	-					SECISBP2L		chr15:49280835-49338760	inner
CUST_8320_PI429285431	5.31304	P	4.0992	A	2.31955	0	lncRNA	9905-1_{1..847}	lnc-CRYBA4-1:9		NA										lncipedia2.1	lncipedia2.1,NONCODERv3,UCSC,	>lnc-CRYBA4-1:9	chr22	27061495	27062341	+	lnc-CRYBA4-1	lnc-CRYBA4-1:9	ENSG00000225783	XLOC_014192				inter
CUST_30418_PI429285431	13.4349	P	12.2199	P	2.32129	0	lncRNA	32198-1_{1..1063}	n335552|BX248761|mRNAlikelncRNA|Homosapiens|NULL|H-invitationalv7.5|HIT000267071|http://h-invitational.jp/hinv/spsoup/transcript_view?hit_id=HIT000267071|1.8667300|-0.1687069		NA										NONCODERv3	NONCODERv3,	>n335552|BX248761|mRNAlikelncRNA|Homosapiens|NULL|H-invitationalv7.5|HIT000267071|http://h-invitational.jp/hinv/spsoup/transcript_view?hit_id=HIT000267071|1.8667300|-0.1687069	chr14	102552204	102553266	-					WDR20		chr14:102606189-102616022	inner
CUST_44660_PI429285431	5.39819	P	4.18305	P	2.32164	0	lncRNA	49222-1_{1..1143}	gi|310119688|ref|XR_108704.1| PREDICTED: Homo sapiens KU-MEL-3 (KU-MEL-3), misc_RNA		NA										ncbi	gencode_v17,lncipedia2.1,NONCODERv3,ensembl.GRCh37.72,ncbi,	>gi|310119688|ref|XR_108704.1| PREDICTED: Homo sapiens KU-MEL-3 (KU-MEL-3), misc_RNA		NA	NA			XR_108704.1						Unknown
CUST_33672_PI429285431	4.98445	P	3.7693	A	2.32166	0	lncRNA	35234-1_{1..1578}	n340438|CR598481|mRNAlikelncRNA|Homosapiens|HumanlncRNA|JounralRNA|2899|NULL|-1.2342500|-0.5513063		NA										NONCODERv3	NONCODERv3,	>n340438|CR598481|mRNAlikelncRNA|Homosapiens|HumanlncRNA|JounralRNA|2899|NULL|-1.2342500|-0.5513063	chr5	40711695	40713272	-					TTC33		chr5:40711678-40723273	inner
CUST_50765_PI429285431	11.6987	P	10.483	P	2.32256	0	lncRNA	54428-2_{3001..6000}	hg19_lincRNAsTranscripts_TCONS_l2_00004567 range=chr11:65266197-65273969 5'pad=0 3'pad=0 strand=+ repeatMasking=none		NA										UCSC	UCSC,	>hg19_lincRNAsTranscripts_TCONS_l2_00004567 range=chr11:65266197-65273969 5'pad=0 3'pad=0 strand=+ repeatMasking=none	chr11	65269197	65272196	+								inter
CUST_34195_PI429285431	12.4614	P	11.2452	P	2.32323	0	lncRNA	35710-1_{1..2037}	n341049|BX647603|mRNAlikelncRNA|Homosapiens|HumanlncRNA|JounralRNA|3515|NULL|-1.2937000|-0.3776776		NA										NONCODERv3	NONCODERv3,UCSC,	>n341049|BX647603|mRNAlikelncRNA|Homosapiens|HumanlncRNA|JounralRNA|3515|NULL|-1.2937000|-0.3776776	chr11	65191801	65193837	+								inter
CUST_10782_PI429285431	4.41956	P	3.20328	A	2.32347	0	lncRNA	12317-1_{1..715}	lnc-AC110619.2.1-1:2		NA										lncipedia2.1	lncipedia2.1,NONCODERv3,UCSC,	>lnc-AC110619.2.1-1:2	chr2	241322289	241323003	-	lnc-AC110619.2.1-1	lnc-AC110619.2.1-1:2	XLOC_002543	linc-OTOS-1				inter
CUST_34743_PI429285431	6.32927	P	5.11249	P	2.32428	0	lncRNA	36186-2_{3001..4706}	n341648|AK127804|mRNAlikelncRNA|Homosapiens|HumanlncRNA|JounralRNA|4119|NULL|-1.1378900|-0.4471251		NA										NONCODERv3	NONCODERv3,	>n341648|AK127804|mRNAlikelncRNA|Homosapiens|HumanlncRNA|JounralRNA|4119|NULL|-1.1378900|-0.4471251	chr9	3221301	3223006	-					RFX3		chr9:3224645-3233008	inter
CUST_36548_PI429285431	4.64014	P	3.42248	A	2.32569	0	lncRNA	37744-1_{1..2294}	n345046|NULL|lincRNA|Homosapiens|HumanlincRNA|ScriptureReconstructionLincRNAsByLuo[unpublished]|linc_luo_595|NULL|-1.3673200|-0.3606736		NA										NONCODERv3	NONCODERv3,	>n345046|NULL|lincRNA|Homosapiens|HumanlincRNA|ScriptureReconstructionLincRNAsByLuo[unpublished]|linc_luo_595|NULL|-1.3673200|-0.3606736	chr9	23647972	23650265	-					ELAVL2		chr9:23681883-23682706	inter
CUST_47298_PI429285431	11.8676	P	10.6499	P	2.3258	0	lncRNA	51364-2_{3001..3142}	gi|371502113|ref|NR_045796.1| Homo sapiens CSE1 chromosome segregation 1-like (yeast) (CSE1L), transcript variant 3, non-coding RNA		NA										ncbi	ncbi,	>gi|371502113|ref|NR_045796.1| Homo sapiens CSE1 chromosome segregation 1-like (yeast) (CSE1L), transcript variant 3, non-coding RNA	Chr20	47665783	47665924	+	1434	NR_045796.1						inter
CUST_34572_PI429285431	5.50323	P	4.28237	P	2.33085	0	lncRNA	36032-1_{1..2951}	n341455|AY363099|mRNAlikelncRNA|Homosapiens|HumanlncRNA|JounralRNA|3925|NULL|12.1872000|-0.3814749		NA										NONCODERv3	NONCODERv3,	>n341455|AY363099|mRNAlikelncRNA|Homosapiens|HumanlncRNA|JounralRNA|3925|NULL|12.1872000|-0.3814749	chr8	17542000	17544950	-					MTUS1		chr8:17532000-17658426	inner
CUST_52220_PI429285431	5.80808	P	4.58719	P	2.3309	0	lncRNA	55733-1_{1..2203}	hg19_lincRNAsTranscripts_TCONS_00030021 range=chrUn_gl000211:21807-48108 5'pad=0 3'pad=0 strand=- repeatMasking=none		NA										UCSC	UCSC,	>hg19_lincRNAsTranscripts_TCONS_00030021 range=chrUn_gl000211:21807-48108 5'pad=0 3'pad=0 strand=- repeatMasking=none	chrUn_gl000211	21807	24009	-						hg19_refFlat_LOC100507462:range=chr6:139048604-1390946875'pad=0,hg19_refFlat_LOC100507462:range=chr6:139048604-1390946875'pad=0 3'pad=0 strand=- repeatMasking=none,-81.30;hg19_refFlat_ZNF573:range=chr19:38229393-382492365'pad=0,hg19_refFlat_ZNF573:range=chr19:38229393-382492365'pad=0 3'pad=0 strand=- repeatMasking=none,-78.50;hg19_refFlat_CSF2RA:range=chrY:1351597-13783725'pad=0,hg19_refFlat_CSF2…		Unknown
CUST_23300_PI429285431	3.86016	P	2.6383	A	2.33247	0	lncRNA	24871-1_{1..1594}	lnc-CCNJ-1:7		NA										lncipedia2.1	lncipedia2.1,NONCODERv3,	>lnc-CCNJ-1:7	chr10	97963676	97965269	+	lnc-CCNJ-1	lnc-CCNJ-1:7	ENSG00000177853.10	ZNF518A	BLNK	hg19_refFlat_BLNK:range=chr10:97951729-980311555'pad=0,hg19_refFlat_BLNK:range=chr10:97951729-980311555'pad=0 3'pad=0 strand=- repeatMasking=none,-85.70chr10:97953676-97975044		inter
LNCA_21_P0014363	5.17867	P	3.9561	A	2.33362	0	lncRNA	XR_109462	XR_109462	XR_109462	NA		LOC100505577	uncharacterized LOC100505577		THC2529051		PREDICTED: Homo sapiens hypothetical LOC100505577 (LOC100505577), miscRNA [XR_109462]	chr18:3255511-3255452	hs|18p11.31	Agilent_HUMAN_G3V2	XR_109462	XR_109462	chr18	3255452	3255511	-								Unknown
CUST_9611_PI429285431	6.21267	P	4.98928	P	2.33495	0	lncRNA	11127-1_{1..447}	lnc-ERI1-2:2		NA										lncipedia2.1	lncipedia2.1,NONCODERv3,UCSC,	>lnc-ERI1-2:2	chr8	9013662	9014108	+	lnc-ERI1-2	lnc-ERI1-2:2	XLOC_006704	linc-TNKS-3	PPP1R3B		chr8:9003662-9009152	inter
CUST_25316_PI429285431	6.87716	P	5.65257	P	2.33689	0	lncRNA	26846-1_{1..707}	lnc-GNAI1-2:6		NA										lncipedia2.1	lncipedia2.1,	>lnc-GNAI1-2:6	chr7	79088852	79089558	+	lnc-GNAI1-2	lnc-GNAI1-2:6	ENSG00000234456.2	MAGI2-AS3	MAGI2		chr7:79078852-79082890	inter
CUST_46632_PI429285431	8.35786	P	7.13188	P	2.33914	0	lncRNA	50807-2_{3001..3312}	gi|388240760|ref|NR_049749.1| Homo sapiens zinc finger protein 267 (ZNF267), transcript variant 3, non-coding RNA		NA										ncbi	ncbi,	>gi|388240760|ref|NR_049749.1| Homo sapiens zinc finger protein 267 (ZNF267), transcript variant 3, non-coding RNA		NA	NA			NR_049749.1						Unknown
CUST_26543_PI429285431	9.83924	P	8.61297	P	2.33961	0	lncRNA	28048-2_{3001..5730}	lnc-AL358813.2-2:6		NA										lncipedia2.1	gencode_v17,lncipedia2.1,NONCODERv3,ensembl.GRCh37.72,UCSC,	>lnc-AL358813.2-2:6	chr1	149649918	149652647	+	lnc-AL358813.2-2	lnc-AL358813.2-2:6	ENSG00000232151.3	RP11-277L2.2				inter
CUST_49897_PI429285431	4.31111	P	3.08273	A	2.34304	0	lncRNA	53646-1_{1..422}	hg19_lincRNAsTranscripts_TCONS_l2_00026709 range=chr7:76728089-76748843 5'pad=0 3'pad=0 strand=- repeatMasking=none		NA										UCSC	UCSC,	>hg19_lincRNAsTranscripts_TCONS_l2_00026709 range=chr7:76728089-76748843 5'pad=0 3'pad=0 strand=- repeatMasking=none	chr7	76728089	76728510	-					CCDC146		chr7:76744671-76758843	inter
CUST_6051_PI429285431	4.99523	P	3.76487	A	2.34627	0	lncRNA	5977-1_{1..613}	transcript_id "ENST00000581029.1" | genecode_v17		NA										gencode_v17	gencode_v17,lncipedia2.1,ensembl.GRCh37.72,	>transcript_id "ENST00000581029.1" | genecode_v17	chr18	3466248	3466860	+	ENSG00000266835.1	ENST00000581029.1	RP11-838N2.4	RP11-838N2.4-002	TGIF1	hg19_refFlat_ZNF429:range=chr19:21688574-217208805'pad=0,hg19_refFlat_ZNF429:range=chr19:21688574-217208805'pad=0 3'pad=0 strand=+ repeatMasking=none,-77.50;hg19_refFlat_C8orf44:range=chr8:67589944-675921895'pad=0,hg19_refFlat_C8orf44:range=chr8:67589944-675921895'pad=0 3'pad=0 strand=+ repeatMasking=none,-81.90;hg19_refFlat_FBLIM1:range=chr1:16091479-161015265'pad=0,hg19_refFlat_FBLIM1:range=chr…		inter
CUST_52144_PI429285431	7.60383	P	6.37283	P	2.3473	0	lncRNA	55668-1_{1..499}	hg19_lincRNAsTranscripts_TCONS_l2_00017905 range=chr22:21389469-21399191 5'pad=0 3'pad=0 strand=- repeatMasking=none		NA										UCSC	UCSC,	>hg19_lincRNAsTranscripts_TCONS_l2_00017905 range=chr22:21389469-21399191 5'pad=0 3'pad=0 strand=- repeatMasking=none	chr22	21389469	21389967	-					P2RX6		chr22:21379469-21382302	inter
CUST_23240_PI429285431	4.22487	P	2.99232	A	2.34983	0	lncRNA	24812-1_{1..502}	lnc-CCNE2-1:2		NA										lncipedia2.1	lncipedia2.1,	>lnc-CCNE2-1:2	chr8	95804959	95805460	-	lnc-CCNE2-1	lnc-CCNE2-1:2	ENSG00000254307.1	KB-1608C10.2	DPY19L4	hg19_refFlat_ST6GAL2:range=chr2:107429598-1074604335'pad=0,hg19_refFlat_ST6GAL2:range=chr2:107429598-1074604335'pad=0 3'pad=0 strand=- repeatMasking=none,-72.00;hg19_refFlat_MYL10:range=chr7:101256755-1012723985'pad=0,hg19_refFlat_MYL10:range=chr7:101256755-1012723985'pad=0 3'pad=0 strand=- repeatMasking=none,-74.10;hg19_refFlat_CNGA1:range=chr4:47938438-479731175'pad=0,hg19_refFlat_CNGA1:range=c…		inner
CUST_6226_PI429285431	12.9997	P	11.767	P	2.35012	0	lncRNA	6152-1_{1..653}	transcript_id "ENST00000586949.1" | genecode_v17		NA										gencode_v17	gencode_v17,lncipedia2.1,NONCODERv3,ensembl.GRCh37.72,ncbi,	>transcript_id "ENST00000586949.1" | genecode_v17	chr18	59273301	59273953	-	ENSG00000267279.1	ENST00000586949.1	RP11-879F14.2	RP11-879F14.2-001				inter
LNCA_21_P0013826	6.04352	P	4.8101	P	2.35124	0	lncRNA	TCONS_l2_00030552			NA		XLOC_l2_015773					BROAD Institute lincRNA (XLOC_l2_015773), lincRNA [TCONS_l2_00030552]	chrX:99405934-99405875	hs|Xq22.1	Agilent_HUMAN_G3V2	TCONS_l2_00030552	TCONS_l2_00030552	chrX	99405875	99405934	-								Unknown
LNCA_21_P0014446	7.67974	P	6.44541	P	2.35272	0	lncRNA	ENST00000296575	XR_109840	XR_109840	NA	Hs.49265	HHIP	hedgehog interacting protein	ENST00000296575	THC2532571	GO:0005515|GO:0005886|GO:0009986|GO:0048705|GO:0005576|GO:0045879|GO:0009953|GO:0003824|GO:0046872|GO:0007405|GO:0005737|GO:0060441|GO:0040036|GO:0005887|GO:0008270|GO:0009968	PREDICTED: Homo sapiens hypothetical LOC100505491 (LOC100505491), miscRNA [XR_109840]	chr4:145666336-145666395	hs|4q31.21	Agilent_HUMAN_G3V2	ENST00000296575	ENST00000296575	chr4	145666336	145666395	+								Unknown
CUST_52145_PI429285431	7.6166	P	6.38056	P	2.35551	0	lncRNA	55669-1_{1..533}	hg19_lincRNAsTranscripts_TCONS_l2_00017906 range=chr22:21389545-21399379 5'pad=0 3'pad=0 strand=- repeatMasking=none		NA										UCSC	UCSC,	>hg19_lincRNAsTranscripts_TCONS_l2_00017906 range=chr22:21389545-21399379 5'pad=0 3'pad=0 strand=- repeatMasking=none	chr22	21389545	21390077	-					P2RX6		chr22:21379545-21382302	inter
LNCA_21_P0013735	4.70358	P	3.46527	A	2.35922	0	lncRNA	ENST00000433644			NA		XLOC_l2_015295		ENST00000433644			BROAD Institute lincRNA (XLOC_l2_015295), lincRNA [TCONS_l2_00030014]	chr9:98177945-98177886	hs|9q22.32	Agilent_HUMAN_G3V2	ENST00000433644	ENST00000433644	chr9	98177886	98177945	-								Unknown
LNCA_21_P0006400	4.13171	P	2.89331	A	2.35938	0	lncRNA	TCONS_00016901			NA		XLOC_007895					BROAD Institute lincRNA (XLOC_007895), lincRNA [TCONS_00016901]	chr9:139159249-139158402	hs|9q34.3	Agilent_HUMAN_G3V2	TCONS_00016901	TCONS_00016901	chr9	139158402	139159249	-								Unknown
CUST_19087_PI429285431	5.44791	P	4.20791	P	2.36198	0	lncRNA	20776-2_{3001..5246}	lnc-APBA2-1:1		NA										lncipedia2.1	lncipedia2.1,NONCODERv3,ncbi,	>lnc-APBA2-1:1	chr15	29002960	29005205	+	lnc-APBA2-1	lnc-APBA2-1:1	ENSG00000248334	AC055876.5		hg19_refFlat_MYL10:range=chr7:101256755-1012723985'pad=0,hg19_refFlat_MYL10:range=chr7:101256755-1012723985'pad=0 3'pad=0 strand=- repeatMasking=none,-76.50;hg19_refFlat_GDPD2:range=chrX:69644835-696529365'pad=0,hg19_refFlat_GDPD2:range=chrX:69644835-696529365'pad=0 3'pad=0 strand=+ repeatMasking=none,-80.30;hg19_refFlat_NDUFA11:range=chr19:5892928-59037195'pad=0,hg19_refFlat_NDUFA11:range=chr19:…		inter
CUST_32648_PI429285431	5.30908	P	4.06907	A	2.362	0	lncRNA	34302-1_{1..557}	n339273|CR608583|mRNAlikelncRNA|Homosapiens|HumanlncRNA|JounralRNA|1705|NULL|-1.2699500|-0.3695039		NA										NONCODERv3	NONCODERv3,	>n339273|CR608583|mRNAlikelncRNA|Homosapiens|HumanlncRNA|JounralRNA|1705|NULL|-1.2699500|-0.3695039	chr3	30046907	30047463	+					RBMS3		chr3:30036907-30051886	inner
CUST_46887_PI429285431	6.74215	P	5.50118	P	2.36357	0	lncRNA	51011-1_{1..3000}	gi|300360581|ref|NR_034041.1| Homo sapiens serine/arginine-rich splicing factor 1 (SRSF1), transcript variant 3, non-coding RNA		NA										ncbi	NONCODERv3,ncbi,	>gi|300360581|ref|NR_034041.1| Homo sapiens serine/arginine-rich splicing factor 1 (SRSF1), transcript variant 3, non-coding RNA	Chr17	56078280	56081279	-	6426	NR_034041.1				hg19_refFlat_TSFM:range=chr12:58176585-581903665'pad=0,hg19_refFlat_TSFM:range=chr12:58176585-581903665'pad=0 3'pad=0 strand=+ repeatMasking=none,-49.70;hg19_refFlat_TCF4:range=chr18:52895456-533031285'pad=0,hg19_refFlat_TCF4:range=chr18:52895456-533031285'pad=0 3'pad=0 strand=- repeatMasking=none,-78.80;hg19_refFlat_PKP2:range=chr12:32945358-330496655'pad=0,hg19_refFlat_PKP2:range=chr12:32945358…		inter
CUST_17203_PI429285431	4.36429	P	3.12307	A	2.36398	0	lncRNA	18916-2_{3001..4033}	lnc-TMED5-1:7		NA										lncipedia2.1	lncipedia2.1,NONCODERv3,ncbi,	>lnc-TMED5-1:7	chr1	93814281	93815313	-	lnc-TMED5-1	lnc-TMED5-1:7	XLOC_000918	linc-TMED5	DR1	hg19_refFlat_CYB561D1:range=chr1:110036762-1100383975'pad=0,hg19_refFlat_CYB561D1:range=chr1:110036762-1100383975'pad=0 3'pad=0 strand=+ repeatMasking=none,-72.60;hg19_refFlat_JAM2:range=chr21:27012134-270866175'pad=0,hg19_refFlat_JAM2:range=chr21:27012134-270866175'pad=0 3'pad=0 strand=+ repeatMasking=none,-68.20;hg19_refFlat_ZNF429:range=chr19:21688574-217208805'pad=0,hg19_refFlat_ZNF429:range=…		inter
CUST_2888_PI429285431	6.34982	P	5.10843	P	2.36426	0	lncRNA	2869-1_{1..639}	transcript_id "ENST00000415536.1" | genecode_v17		NA										gencode_v17	gencode_v17,lncipedia2.1,ensembl.GRCh37.72,	>transcript_id "ENST00000415536.1" | genecode_v17	chr7	93652145	93652783	+	ENSG00000236453.1	ENST00000415536.1	AC003092.1	AC003092.1-001				inter
CUST_48601_PI429285431	7.89266	P	6.65115	P	2.36446	0	lncRNA	52447-1_{1..573}	hg19_lincRNAsTranscripts_TCONS_l2_00014533 range=chr2:43053477-43054362 5'pad=0 3'pad=0 strand=- repeatMasking=none		NA										UCSC	UCSC,	>hg19_lincRNAsTranscripts_TCONS_l2_00014533 range=chr2:43053477-43054362 5'pad=0 3'pad=0 strand=- repeatMasking=none	chr2	43053477	43054049	-								inter
CUST_30427_PI429285431	4.47728	P	3.23311	A	2.36884	0	lncRNA	32207-1_{1..305}	n335562|CR450358|mRNAlikelncRNA|Homosapiens|NULL|H-invitationalv7.5|HIT000267267|http://h-invitational.jp/hinv/spsoup/transcript_view?hit_id=HIT000267267|1.0448100|-0.1995245		NA										NONCODERv3	NONCODERv3,	>n335562|CR450358|mRNAlikelncRNA|Homosapiens|NULL|H-invitationalv7.5|HIT000267267|http://h-invitational.jp/hinv/spsoup/transcript_view?hit_id=HIT000267267|1.0448100|-0.1995245	chr12	15035076	15035380	-					MGP		chr12:15034115-15038853	inner
CUST_43517_PI429285431	7.81275	P	6.56763	P	2.37039	0	lncRNA	48302-1_{1..3000}	gi|282165815|ref|NR_030761.1| Homo sapiens transmembrane emp24 protein transport domain containing 5 (TMED5), transcript variant 3, non-coding RNA		NA										ncbi	NONCODERv3,ncbi,	>gi|282165815|ref|NR_030761.1| Homo sapiens transmembrane emp24 protein transport domain containing 5 (TMED5), transcript variant 3, non-coding RNA	Chr1	93615299	93618298	-	50999	NR_030761.1				hg19_refFlat_C8orf44:range=chr8:67589944-675921895'pad=0,hg19_refFlat_C8orf44:range=chr8:67589944-675921895'pad=0 3'pad=0 strand=+ repeatMasking=none,-75.80		inter
CUST_13769_PI429285431	5.10513	P	3.86	A	2.37041	0	lncRNA	15412-1_{1..2414}	lnc-ERC1-1:3		NA										lncipedia2.1	lncipedia2.1,NONCODERv3,	>lnc-ERC1-1:3	chr12	1615339	1617752	+	lnc-ERC1-1	lnc-ERC1-1:3	XLOC_009615	linc-WNT5B		hg19_refFlat_TMEM67:range=chr8:94770776-948286805'pad=0,hg19_refFlat_TMEM67:range=chr8:94770776-948286805'pad=0 3'pad=0 strand=+ repeatMasking=none,-77.70;hg19_refFlat_MCU:range=chr10:74451910-746455805'pad=0,hg19_refFlat_MCU:range=chr10:74451910-746455805'pad=0 3'pad=0 strand=+ repeatMasking=none,-67.50;hg19_refFlat_ZMAT1:range=chrX:101138482-1011736065'pad=0,hg19_refFlat_ZMAT1:range=chrX:101138…		inter
CUST_26748_PI429285431	5.13823	P	3.89059	A	2.37453	0	lncRNA	28242-1_{1..520}	n323793|NULL|mRNAlikelncRNA|Homosapiens|vegalncRNA|GENCODE|OTTHUMT00000060865|http://vega.sanger.ac.uk/Homo_sapiens/Transcript/Summary?db=core;t=OTTHUMT00000060865|-0.2227340|-0.2728836		NA										NONCODERv3	NONCODERv3,	>n323793|NULL|mRNAlikelncRNA|Homosapiens|vegalncRNA|GENCODE|OTTHUMT00000060865|http://vega.sanger.ac.uk/Homo_sapiens/Transcript/Summary?db=core;t=OTTHUMT00000060865|-0.2227340|-0.2728836	chrX	149834943	149835462	+					MTM1		chrX:149824943-149841616	inner
CUST_25030_PI429285431	8.29306	P	7.04532	P	2.37469	0	lncRNA	26569-1_{1..964}	lnc-NPAT-2:1		NA										lncipedia2.1	lncipedia2.1,	>lnc-NPAT-2:1	chr11	107992023	107992986	-	lnc-NPAT-2	lnc-NPAT-2:1	ENSG00000255467.1	RP11-144G7.2	ACAT1	hg19_refFlat_ACAT1:range=chr11:107992334-1080181175'pad=0,hg19_refFlat_ACAT1:range=chr11:107992334-1080181175'pad=0 3'pad=0 strand=+ repeatMasking=none,-106.60chr11:107992258-108002411		inner
CUST_48404_PI429285431	5.07324	P	3.82505	A	2.37543	0	lncRNA	52257-1_{1..1137}	hg19_lincRNAsTranscripts_TCONS_l2_00000551 range=chr1:142818799-142826503 5'pad=0 3'pad=0 strand=+ repeatMasking=none		NA										UCSC	UCSC,	>hg19_lincRNAsTranscripts_TCONS_l2_00000551 range=chr1:142818799-142826503 5'pad=0 3'pad=0 strand=+ repeatMasking=none	chr1	142818799	142819935	+								inter
CUST_26219_PI429285431	7.18594	P	5.93749	P	2.37586	0	lncRNA	27727-2_{3001..6000}	lnc-GJA10-3:6		NA										lncipedia2.1	lncipedia2.1,	>lnc-GJA10-3:6	chr6	90586525	90589524	+	lnc-GJA10-3	lnc-GJA10-3:6	ENSG00000118412.8	CASP8AP2	CASP8AP2		chr6:90573525-90584155	inner
CUST_9940_PI429285431	4.4217	P	3.17284	A	2.37653	0	lncRNA	11463-1_{1..370}	lnc-STARD6-1:1		NA										lncipedia2.1	lncipedia2.1,NONCODERv3,UCSC,	>lnc-STARD6-1:1	chr18	51884162	51884531	-	lnc-STARD6-1	lnc-STARD6-1:1	XLOC_012845	linc-STARD6-1	C18orf54		chr18:51885171-51894231	inter
CUST_51583_PI429285431	10.0473	P	8.79811	P	2.37713	0	lncRNA	55148-1_{1..1110}	hg19_lincRNAsTranscripts_TCONS_l2_00011135 range=chr17:20384566-20385774 5'pad=0 3'pad=0 strand=- repeatMasking=none		NA										UCSC	UCSC,	>hg19_lincRNAsTranscripts_TCONS_l2_00011135 range=chr17:20384566-20385774 5'pad=0 3'pad=0 strand=- repeatMasking=none	chr17	20384566	20385675	-								inter
CUST_31885_PI429285431	7.43305	P	6.18241	P	2.37947	0	lncRNA	33617-1_{1..2269}	n338440|AK093982|mRNAlikelncRNA|Homosapiens|HumanlncRNA|JounralRNA|837|NULL|-1.2600600|-0.4472134		NA										NONCODERv3	NONCODERv3,	>n338440|AK093982|mRNAlikelncRNA|Homosapiens|HumanlncRNA|JounralRNA|837|NULL|-1.2600600|-0.4472134	chr1	197473880	197476148	-					DENND1B		chr1:197473878-197486148	inner
LNCA_21_P0002856	4.67481	P	3.42408	A	2.37961	0	lncRNA	ENST00000497258			NA		XLOC_003140		ENST00000497258			BROAD Institute lincRNA (XLOC_003140), lincRNA [TCONS_00005779]	chr3:59365812-59365753	hs|3p14.2	Agilent_HUMAN_G3V2	ENST00000497258	ENST00000497258	chr3	59365753	59365812	-								Unknown
LNCA_21_P0011820	4.92195	P	3.67072	A	2.38045	0	lncRNA	TCONS_l2_00013803			NA		XLOC_l2_007435					BROAD Institute lincRNA (XLOC_l2_007435), lincRNA [TCONS_l2_00013803]	chr2:96199634-96199693	hs|2q11.1	Agilent_HUMAN_G3V2	TCONS_l2_00013803	TCONS_l2_00013803	chr2	96199634	96199693	+								Unknown
CUST_29675_PI429285431	6.34109	P	5.08932	P	2.38132	0	lncRNA	31437-1_{1..692}	n333320|AY211918|mRNAlikelncRNA|Homosapiens|NULL|H-invitationalv7.5|HIT000085291|http://h-invitational.jp/hinv/spsoup/transcript_view?hit_id=HIT000085291|4.2396300|-0.4179036		NA										NONCODERv3	NONCODERv3,	>n333320|AY211918|mRNAlikelncRNA|Homosapiens|NULL|H-invitationalv7.5|HIT000085291|http://h-invitational.jp/hinv/spsoup/transcript_view?hit_id=HIT000085291|4.2396300|-0.4179036	chr1	93720067	93720758	+					CCDC18		chr1:93710067-93740506	inner
CUST_52067_PI429285431	5.63986	P	4.38796	A	2.38154	0	lncRNA	55595-2_{3001..4016}	hg19_lincRNAsTranscripts_TCONS_l2_00018010 range=chr22:30920673-30941110 5'pad=0 3'pad=0 strand=- repeatMasking=none		NA										UCSC	UCSC,	>hg19_lincRNAsTranscripts_TCONS_l2_00018010 range=chr22:30920673-30941110 5'pad=0 3'pad=0 strand=- repeatMasking=none	chr22	30923673	30924688	-					SEC14L6	hg19_refFlat_SIRPG:range=chr20:1610870-16383605'pad=0,hg19_refFlat_SIRPG:range=chr20:1610870-16383605'pad=0 3'pad=0 strand=- repeatMasking=none,-79.70;hg19_refFlat_SIRPB1:range=chr20:1579470-16005905'pad=0,hg19_refFlat_SIRPB1:range=chr20:1579470-16005905'pad=0 3'pad=0 strand=- repeatMasking=none,-99.50;hg19_refFlat_SIRPA:range=chr20:1876094-19182145'pad=0,hg19_refFlat_SIRPA:range=chr20:1876094-19…		inner
LNCA_19_P00315452	13.1736	P	11.9215	P	2.38174	0	lncRNA	XR_110148	XR_110148	XR_110148	NA		LOC100130938	uncharacterized LOC100130938				PREDICTED: Homo sapiens hypothetical LOC100130938 (LOC100130938), miscRNA [XR_110148]	chr18:59273360-59273301	hs|18q21.33	Agilent_HUMAN_G3V2	XR_110148	XR_110148	chr18	59273301	59273360	-								Unknown
CUST_45420_PI429285431	6.82895	P	5.57352	P	2.38739	0	lncRNA	49844-1_{1..3000}	gi|224493710|ref|NR_027125.1| Homo sapiens RNA binding motif protein 18 (RBM18), transcript variant 2, non-coding RNA		NA										ncbi	NONCODERv3,ncbi,	>gi|224493710|ref|NR_027125.1| Homo sapiens RNA binding motif protein 18 (RBM18), transcript variant 2, non-coding RNA	Chr9	125001834	125004833	-	92400	NR_027125.1						inter
LNCA_21_P0010328	6.42369	P	5.1676	P	2.38848	0	lncRNA	ENST00000444039			NA		XLOC_014161		ENST00000444039			BROAD Institute lincRNA (XLOC_014161), lincRNA [TCONS_00029333]	chr22:21318788-21318847	hs|22q11.21	Agilent_HUMAN_G3V2	ENST00000444039	ENST00000444039	chr22	21318788	21318847	+								Unknown
LNCA_33_P3261640	4.95929	P	3.70163	A	2.39107	0	lncRNA	XR_112366	XR_112366	XR_112366	100134365		LOC100134365	uncharacterized LOC100134365				PREDICTED: Homo sapiens hypothetical LOC100134365 (LOC100134365), miscRNA [XR_112366]	chr2:98201033-98200977	hs|2q11.2	Agilent_HUMAN_G3V2	XR_112366	XR_112366	chr2	98200977	98201033	-								Unknown
LNCA_21_P0004422	7.55677	P	6.2988	P	2.39159	0	lncRNA	TCONS_00010403			NA		XLOC_004924					BROAD Institute lincRNA (XLOC_004924), lincRNA [TCONS_00010403]	chr5:90598820-90598761	hs|5q14.3	Agilent_HUMAN_G3V2	TCONS_00010403	TCONS_00010403	chr5	90598761	90598820	-								Unknown
CUST_14953_PI429285431	4.29444	P	3.03591	A	2.39251	0	lncRNA	16617-1_{1..334}	lnc-ZEB1-1:1		NA										lncipedia2.1	lncipedia2.1,NONCODERv3,UCSC,	>lnc-ZEB1-1:1	chr10	31894854	31895187	+	lnc-ZEB1-1	lnc-ZEB1-1:1	XLOC_008441	linc-CCDC7				inter
CUST_44386_PI429285431	4.58406	P	3.32457	A	2.39411	0	lncRNA	49006-1_{1..3000}	gi|324120888|ref|NR_037913.1| Homo sapiens ring finger and CHY zinc finger domain containing 1, E3 ubiquitin protein ligase (RCHY1), transcript variant 4, non-coding RNA		NA										ncbi	NONCODERv3,ncbi,	>gi|324120888|ref|NR_037913.1| Homo sapiens ring finger and CHY zinc finger domain containing 1, E3 ubiquitin protein ligase (RCHY1), transcript variant 4, non-coding RNA	Chr4	76404247	76407246	-	25898	NR_037913.1						inter
CUST_19420_PI429285431	5.7026	P	4.44234	A	2.3954	0	lncRNA	21081-1_{1..394}	lnc-RP11-778D12.2.1-4:2		NA										lncipedia2.1	lncipedia2.1,	>lnc-RP11-778D12.2.1-4:2	chr8	107072609	107073002	-	lnc-RP11-778D12.2.1-4	lnc-RP11-778D12.2.1-4:2	ENSG00000251003.2	RP11-152P17.2		hg19_refFlat_NLRP12:range=chr19:54297303-543089395'pad=0,hg19_refFlat_NLRP12:range=chr19:54297303-543089395'pad=0 3'pad=0 strand=- repeatMasking=none,-70.10		inter
CUST_30140_PI429285431	14.5335	P	13.2719	P	2.39761	0	lncRNA	31914-1_{1..298}	n334788|AJ227918|mRNAlikelncRNA|Homosapiens|NULL|H-invitationalv7.5|HIT000245067|http://h-invitational.jp/hinv/spsoup/transcript_view?hit_id=HIT000245067|-1.3029100|-0.2594663		NA										NONCODERv3	NONCODERv3,	>n334788|AJ227918|mRNAlikelncRNA|Homosapiens|NULL|H-invitationalv7.5|HIT000245067|http://h-invitational.jp/hinv/spsoup/transcript_view?hit_id=HIT000245067|-1.3029100|-0.2594663	chr1	113213936	113214233	+					CAPZA1		chr1:113203936-113214241	inner
CUST_44688_PI429285431	6.17454	P	4.91043	P	2.40179	0	lncRNA	49247-2_{3001..4029}	gi|215820655|ref|NR_002722.2| Homo sapiens zinc finger protein 204, pseudogene (ZNF204P), transcript variant 1, non-coding RNA		NA										ncbi	NONCODERv3,ncbi,	>gi|215820655|ref|NR_002722.2| Homo sapiens zinc finger protein 204, pseudogene (ZNF204P), transcript variant 1, non-coding RNA	Chr6	27328602	27329630	-	7754	NR_002722.2				hg19_refFlat_LOC100144595:range=chr2:155294103-1553023685'pad=0,hg19_refFlat_LOC100144595:range=chr2:155294103-1553023685'pad=0 3'pad=0 strand=- repeatMasking=none,-86.10;hg19_refFlat_ZNF283:range=chr19:44337657-443527935'pad=0,hg19_refFlat_ZNF283:range=chr19:44337657-443527935'pad=0 3'pad=0 strand=+ repeatMasking=none,-85.50		inter
LNCA_21_P0002203	4.90903	P	3.64435	A	2.40275	0	lncRNA	TCONS_00003655			NA		XLOC_001443					BROAD Institute lincRNA (XLOC_001443), lincRNA [TCONS_00003655]	chr2:42300346-42300405	hs|2p21	Agilent_HUMAN_G3V2	TCONS_00003655	TCONS_00003655	chr2	42300346	42300405	+								Unknown
CUST_52146_PI429285431	7.58484	P	6.31926	P	2.40424	0	lncRNA	55670-1_{1..567}	hg19_lincRNAsTranscripts_TCONS_l2_00017907 range=chr22:21389586-21398792 5'pad=0 3'pad=0 strand=- repeatMasking=none		NA										UCSC	UCSC,	>hg19_lincRNAsTranscripts_TCONS_l2_00017907 range=chr22:21389586-21398792 5'pad=0 3'pad=0 strand=- repeatMasking=none	chr22	21389586	21390152	-					P2RX6		chr22:21379586-21382302	inter
CUST_50275_PI429285431	5.40986	P	4.14185	P	2.40829	0	lncRNA	53998-1_{1..2973}	hg19_lincRNAsTranscripts_TCONS_l2_00029981 range=chr9:70181139-70195743 5'pad=0 3'pad=0 strand=- repeatMasking=none		NA										UCSC	NONCODERv3,UCSC,	>hg19_lincRNAsTranscripts_TCONS_l2_00029981 range=chr9:70181139-70195743 5'pad=0 3'pad=0 strand=- repeatMasking=none	chr9	70181139	70184111	-					FOXD4L4		chr9:70181086-70205743	inter
LNCA_21_P0013105	4.52025	P	3.25215	A	2.40845	0	lncRNA	ENST00000454588			NA		XLOC_l2_013149		ENST00000454588	THC2699591		BROAD Institute lincRNA (XLOC_l2_013149), lincRNA [TCONS_l2_00025502]	chr6:143360777-143360718	hs|6q24.2	Agilent_HUMAN_G3V2	ENST00000454588	ENST00000454588	chr6	143360718	143360777	-								Unknown
CUST_32392_PI429285431	10.1039	P	8.83538	P	2.40913	0	lncRNA	34069-1_{1..1046}	n338983|U70667|mRNAlikelncRNA|Homosapiens|HumanlncRNA|JounralRNA|1411|NULL|4.0077600|-0.0586518		NA										NONCODERv3	NONCODERv3,	>n338983|U70667|mRNAlikelncRNA|Homosapiens|HumanlncRNA|JounralRNA|1411|NULL|4.0077600|-0.0586518	chr2	153532918	153533963	-					ARL6IP6		chr2:153574423-153583887	inner
CUST_30288_PI429285431	5.9109	P	4.64034	P	2.41255	0	lncRNA	32064-1_{1..656}	n335184|AY429540|mRNAlikelncRNA|Homosapiens|NULL|H-invitationalv7.5|HIT000254628|http://h-invitational.jp/hinv/spsoup/transcript_view?hit_id=HIT000254628|1.1309200|-0.2876478		NA										NONCODERv3	NONCODERv3,	>n335184|AY429540|mRNAlikelncRNA|Homosapiens|NULL|H-invitationalv7.5|HIT000254628|http://h-invitational.jp/hinv/spsoup/transcript_view?hit_id=HIT000254628|1.1309200|-0.2876478	chr7	18535448	18536103	+					HDAC9		chr7:18525448-18640114	inner
CUST_18521_PI429285431	4.88377	P	3.61264	A	2.4135	0	lncRNA	20235-1_{1..468}	lnc-CCNJ-1:8		NA										lncipedia2.1	lncipedia2.1,NONCODERv3,	>lnc-CCNJ-1:8	chr10	97892343	97892810	+	lnc-CCNJ-1	lnc-CCNJ-1:8	ENSG00000177853	ZNF518A	ZNF518A		chr10:97889472-97902666	inner
CUST_49736_PI429285431	6.28509	P	5.01245	P	2.41603	0	lncRNA	53507-1_{1..658}	hg19_lincRNAsTranscripts_TCONS_l2_00025795 range=chr7:35985936-36013288 5'pad=0 3'pad=0 strand=+ repeatMasking=none		NA										UCSC	UCSC,	>hg19_lincRNAsTranscripts_TCONS_l2_00025795 range=chr7:35985936-36013288 5'pad=0 3'pad=0 strand=+ repeatMasking=none	chr7	35985936	35986593	+								inter
CUST_10621_PI429285431	4.63341	P	3.36019	A	2.41701	0	lncRNA	12152-1_{1..599}	lnc-CCDC68-1:1		NA										lncipedia2.1	lncipedia2.1,NONCODERv3,UCSC,	>lnc-CCDC68-1:1	chr18	52565157	52565755	-	lnc-CCDC68-1	lnc-CCDC68-1:1	XLOC_012847	linc-STARD6-2	RAB27B		chr18:52555157-52562747	inter
CUST_30162_PI429285431	5.04478	P	3.77023	A	2.41925	0	lncRNA	31936-1_{1..334}	n334838|AJ303364|mRNAlikelncRNA|Homosapiens|NULL|H-invitationalv7.5|HIT000246888|http://h-invitational.jp/hinv/spsoup/transcript_view?hit_id=HIT000246888|1.6105800|-0.3331473		NA										NONCODERv3	NONCODERv3,	>n334838|AJ303364|mRNAlikelncRNA|Homosapiens|NULL|H-invitationalv7.5|HIT000246888|http://h-invitational.jp/hinv/spsoup/transcript_view?hit_id=HIT000246888|1.6105800|-0.3331473	chr11	85416008	85416341	-					SYTL2		chr11:85406008-85430543	inner
CUST_23097_PI429285431	4.63218	P	3.35728	A	2.41981	0	lncRNA	24668-2_{3001..3457}	lnc-LEMD3-1:1		NA										lncipedia2.1	lncipedia2.1,ensembl.GRCh37.72,	>lnc-LEMD3-1:1	chr12	65680450	65680906	+	lnc-LEMD3-1	lnc-LEMD3-1:1	ENSG00000250280.2	RP11-305O6.3	MSRB3	hg19_refFlat_ZNF700:range=chr19:12037391-120610685'pad=0,hg19_refFlat_ZNF700:range=chr19:12037391-120610685'pad=0 3'pad=0 strand=+ repeatMasking=none,-84.70;hg19_refFlat_RPP30:range=chr10:92631744-926630195'pad=0,hg19_refFlat_RPP30:range=chr10:92631744-926630195'pad=0 3'pad=0 strand=+ repeatMasking=none,-75.60;hg19_refFlat_C14orf178:range=chr14:78227386-782360215'pad=0,hg19_refFlat_C14orf178:rang…		inner
CUST_25459_PI429285431	5.95288	P	4.67592	P	2.42328	0	lncRNA	26989-1_{1..770}	lnc-RP11-863N1.2.1-2:1		NA										lncipedia2.1	lncipedia2.1,	>lnc-RP11-863N1.2.1-2:1	chr18	19784781	19785550	-	lnc-RP11-863N1.2.1-2	lnc-RP11-863N1.2.1-2:1	ENSG00000266283.1	RP11-627G18.1	GATA6	hg19_refFlat_GATA6:range=chr18:19751106-197807865'pad=0,hg19_refFlat_GATA6:range=chr18:19751106-197807865'pad=0 3'pad=0 strand=+ repeatMasking=none,-99.40chr18:19774781-19782227		inter
CUST_22238_PI429285431	6.71828	P	5.43973	P	2.42596	0	lncRNA	23839-1_{1..526}	lnc-AL358813.2-2:7		NA										lncipedia2.1	lncipedia2.1,	>lnc-AL358813.2-2:7	chr1	149580746	149581271	+	lnc-AL358813.2-2	lnc-AL358813.2-2:7	ENSG00000232151.3	RP11-277L2.2	LOC642441		chr1:149576642-149577448	inter
CUST_851_PI429285431	4.75784	P	3.47877	A	2.42682	0	lncRNA	845-1_{1..635}	transcript_id "ENST00000421463.1" | genecode_v17		NA										gencode_v17	gencode_v17,lncipedia2.1,ensembl.GRCh37.72,	>transcript_id "ENST00000421463.1" | genecode_v17	chr2	38685785	38686419	-	ENSG00000231367.1	ENST00000421463.1	AC016995.3	AC016995.3-005				inter
CUST_37403_PI429285431	5.74697	P	4.46662	P	2.42897	0	lncRNA	38509-1_{1..1710}	n345857|NULL|lincRNA|Homosapiens|HumanlincRNA|ScriptureReconstructionLincRNAsByLuo[unpublished]|linc_luo_1406|NULL|-1.4825300|-0.3266244		NA										NONCODERv3	lncipedia2.1,NONCODERv3,UCSC,	>n345857|NULL|lincRNA|Homosapiens|HumanlincRNA|ScriptureReconstructionLincRNAsByLuo[unpublished]|linc_luo_1406|NULL|-1.4825300|-0.3266244	chr3	151488233	151489942	+								inter
CUST_45188_PI429285431	5.58019	P	4.29881	P	2.43072	0	lncRNA	49657-1_{1..3000}	gi|237858637|ref|NR_027668.1| Homo sapiens ring finger protein 170 (RNF170), transcript variant 5, non-coding RNA		NA										ncbi	NONCODERv3,ncbi,	>gi|237858637|ref|NR_027668.1| Homo sapiens ring finger protein 170 (RNF170), transcript variant 5, non-coding RNA	Chr8	42708437	42711436	-	81790	NR_027668.1				hg19_refFlat_ZNF700:range=chr19:12037391-120610685'pad=0,hg19_refFlat_ZNF700:range=chr19:12037391-120610685'pad=0 3'pad=0 strand=+ repeatMasking=none,-77.50;hg19_refFlat_CNGA1:range=chr4:47938438-479731175'pad=0,hg19_refFlat_CNGA1:range=chr4:47938438-479731175'pad=0 3'pad=0 strand=- repeatMasking=none,-84.40;hg19_refFlat_IL12RB1:range=chr19:18182019-181976335'pad=0,hg19_refFlat_IL12RB1:range=chr1…		inter
CUST_32088_PI429285431	4.3626	P	3.07911	A	2.43427	0	lncRNA	33794-1_{1..1983}	n338651|AK023568|mRNAlikelncRNA|Homosapiens|HumanlncRNA|JounralRNA|1065|NULL|-1.1555400|-0.3988648		NA										NONCODERv3	NONCODERv3,	>n338651|AK023568|mRNAlikelncRNA|Homosapiens|HumanlncRNA|JounralRNA|1065|NULL|-1.1555400|-0.3988648	chr13	36796149	36798131	-					C13orf38		chr13:36801179-36808129	inner
LNCA_21_P0002089	6.27839	P	4.99389	P	2.43598	0	lncRNA	ENST00000417284			NA		XLOC_002254		ENST00000417284	THC2538017		BROAD Institute lincRNA (XLOC_002254), lincRNA [TCONS_00003363]	chr2:108441029-108440595	hs|2q12.3	Agilent_HUMAN_G3V2	ENST00000417284	ENST00000417284	chr2	108440595	108441029	-								Unknown
CUST_45260_PI429285431	7.58785	P	6.30321	P	2.43621	0	lncRNA	49712-2_{3001..5070}	gi|323510647|ref|NR_037873.1| Homo sapiens zinc fingers and homeoboxes 1 (ZHX1), transcript variant 3, non-coding RNA		NA										ncbi	NONCODERv3,ncbi,	>gi|323510647|ref|NR_037873.1| Homo sapiens zinc fingers and homeoboxes 1 (ZHX1), transcript variant 3, non-coding RNA	Chr8	124263690	124265759	-	11244	NR_037873.1						inter
CUST_44888_PI429285431	5.34247	P	4.05597	P	2.43934	0	lncRNA	49410-2_{3001..3318}	gi|386781724|ref|NR_048542.1| Homo sapiens serine/threonine kinase 31 (STK31), transcript variant 3, non-coding RNA		NA										ncbi	ncbi,	>gi|386781724|ref|NR_048542.1| Homo sapiens serine/threonine kinase 31 (STK31), transcript variant 3, non-coding RNA	Chr7	23752786	23753103	+	56164	NR_048542.1						inter
LNCA_21_P0002278	4.39753	P	3.11099	A	2.43942	0	lncRNA	TCONS_00003833			NA		XLOC_001641					BROAD Institute lincRNA (XLOC_001641), lincRNA [TCONS_00003833]	chr2:121335312-121335371	hs|2q14.2	Agilent_HUMAN_G3V2	TCONS_00003833	TCONS_00003833	chr2	121335312	121335371	+								Unknown
LNCA_21_P0001233	5.36109	P	4.07428	P	2.43987	0	lncRNA	ENST00000433058			NA		XLOC_001230		ENST00000433058	THC2609725		BROAD Institute lincRNA (XLOC_001230), lincRNA [TCONS_00000746]	chr1:225635762-225635703	hs|1q42.12	Agilent_HUMAN_G3V2	ENST00000433058	ENST00000433058	chr1	225635703	225635762	-								Unknown
CUST_32382_PI429285431	4.72973	P	3.44199	A	2.44146	0	lncRNA	34059-1_{1..562}	n338973|AF086278|mRNAlikelncRNA|Homosapiens|HumanlncRNA|JounralRNA|1401|NULL|-1.1773400|-0.2198355		NA										NONCODERv3	NONCODERv3,	>n338973|AF086278|mRNAlikelncRNA|Homosapiens|HumanlncRNA|JounralRNA|1401|NULL|-1.1773400|-0.2198355	chr2	144695634	144696195	-					GTDC1		chr2:144703581-144706173	inter
CUST_13029_PI429285431	5.08711	P	3.79904	A	2.44201	0	lncRNA	14654-3_{6001..8403}	lnc-ARRDC3-1:10		NA										lncipedia2.1	lncipedia2.1,NONCODERv3,UCSC,	>lnc-ARRDC3-1:10	chr5	90615455	90617857	-	lnc-ARRDC3-1	lnc-ARRDC3-1:10	XLOC_004924	linc-LYSMD3-2		hg19_refFlat_BRD2:range=chr6_ssto_hap7:4421448-44292735'pad=0,hg19_refFlat_BRD2:range=chr6_ssto_hap7:4421448-44292735'pad=0 3'pad=0 strand=+ repeatMasking=none,-80.50;hg19_refFlat_ALG8:range=chr11:77813940-778506345'pad=0,hg19_refFlat_ALG8:range=chr11:77813940-778506345'pad=0 3'pad=0 strand=- repeatMasking=none,-74.70;hg19_refFlat_WDR27:range=chr6:169857687-1700891015'pad=0,hg19_refFlat_WDR27:ran…		inter
LNCA_21_P0009279	6.09805	P	4.80942	P	2.44296	0	lncRNA	TCONS_00025505			NA		XLOC_012317					BROAD Institute lincRNA (XLOC_012317), lincRNA [TCONS_00025505]	chr17:75544201-75556571	hs|17q25.3	Agilent_HUMAN_G3V2	TCONS_00025505	TCONS_00025505	chr17	75544201	75556571	+								Unknown
CUST_19803_PI429285431	4.95246	P	3.66371	A	2.44317	0	lncRNA	21460-1_{1..567}	lnc-MRPS22-1:5		NA										lncipedia2.1	lncipedia2.1,	>lnc-MRPS22-1:5	chr3	139301971	139302537	+	lnc-MRPS22-1	lnc-MRPS22-1:5	ENSG00000248932.1	RP11-319G6.1	NMNAT3	hg19_refFlat_DTWD1:range=chr15:49917365-499357755'pad=0,hg19_refFlat_DTWD1:range=chr15:49917365-499357755'pad=0 3'pad=0 strand=+ repeatMasking=none,-70.50chr3:139291971-139312161		inner
LNCA_21_P0014262	4.23764	P	2.94884	A	2.44326	0	lncRNA	XR_109039	XR_109039	XR_109039	NA		LOC100507144	uncharacterized LOC100507144				PREDICTED: Homo sapiens hypothetical LOC100507144 (LOC100507144), miscRNA [XR_109039]	chr11:35154256-35154197	hs|11p13	Agilent_HUMAN_G3V2	XR_109039	XR_109039	chr11	35154197	35154256	-								Unknown
CUST_44019_PI429285431	6.628	P	5.33892	P	2.44373	0	lncRNA	48705-1_{1..3000}	gi|371118729|ref|NR_045769.1| Homo sapiens activating transcription factor 2 (ATF2), transcript variant 8, non-coding RNA		NA										ncbi	NONCODERv3,ncbi,	>gi|371118729|ref|NR_045769.1| Homo sapiens activating transcription factor 2 (ATF2), transcript variant 8, non-coding RNA	Chr2	175936978	175939977	-	1386	NR_045769.1						inter
CUST_8082_PI429285431	6.74455	P	5.4519	P	2.44979	0	lncRNA	9688-1_{1..1833}	lnc-STAT1-1:1		NA										lncipedia2.1	lncipedia2.1,	>lnc-STAT1-1:1	chr2	191799863	191801695	-	lnc-STAT1-1	lnc-STAT1-1:1	ENSG00000245033	ENST00000501836	GLS		chr2:191789863-191810014	inner
CUST_11115_PI429285431	4.5425	P	3.24843	A	2.4522	0	lncRNA	12673-2_{3001..4652}	lnc-SULF2-2:1		NA										lncipedia2.1	lncipedia2.1,NONCODERv3,UCSC,	>lnc-SULF2-2:1	chr20	46531127	46532778	-	lnc-SULF2-2	lnc-SULF2-2:1	XLOC_013771	linc-SULF2-3				inter
CUST_39791_PI429285431	5.08277	P	3.7886	A	2.45237	0	lncRNA	40701-2_{3001..4028}	n406127|NR_003528|lncRNA|Homosapiens||RefGeneNoncode|NR_003528||11.9754000|-0.1912062		NA										NONCODERv3	NONCODERv3,ncbi,	>n406127|NR_003528|lncRNA|Homosapiens||RefGeneNoncode|NR_003528||11.9754000|-0.1912062	chr9	39446813	39447840	-								inter
CUST_45382_PI429285431	9.66192	P	8.36635	P	2.45473	0	lncRNA	49815-1_{1..3000}	gi|373938431|ref|NR_046106.1| Homo sapiens nucleolar protein 8 (NOL8), transcript variant 3, non-coding RNA		NA										ncbi	ncbi,	>gi|373938431|ref|NR_046106.1| Homo sapiens nucleolar protein 8 (NOL8), transcript variant 3, non-coding RNA	Chr9	95059640	95062639	-	55035	NR_046106.1						inter
CUST_44004_PI429285431	7.29534	P	5.9996	P	2.45504	0	lncRNA	48696-2_{3001..5736}	gi|259906386|ref|NR_028482.1| Homo sapiens DDB1 and CUL4 associated factor 17 (DCAF17), transcript variant 3, non-coding RNA		NA										ncbi	NONCODERv3,ncbi,	>gi|259906386|ref|NR_028482.1| Homo sapiens DDB1 and CUL4 associated factor 17 (DCAF17), transcript variant 3, non-coding RNA	Chr2	172293761	172296496	+	80067	NR_028482.1						inter
CUST_46156_PI429285431	4.55378	P	3.25799	A	2.45511	0	lncRNA	50405-1_{1..2506}	gi|330864794|ref|NR_027918.2| Homo sapiens coiled-coil domain containing 62 (CCDC62), transcript variant 3, non-coding RNA		NA										ncbi	NONCODERv3,ncbi,	>gi|330864794|ref|NR_027918.2| Homo sapiens coiled-coil domain containing 62 (CCDC62), transcript variant 3, non-coding RNA	Chr12	123259056	123261561	+	84660	NR_027918.2						inter
CUST_44433_PI429285431	7.86918	P	6.57199	P	2.45749	0	lncRNA	49045-1_{1..875}	gi|397139076|ref|XR_109840.2| PREDICTED: Homo sapiens uncharacterized LOC100505491 (LOC100505491), misc_RNA		NA										ncbi	ncbi,	>gi|397139076|ref|XR_109840.2| PREDICTED: Homo sapiens uncharacterized LOC100505491 (LOC100505491), misc_RNA		NA	NA			XR_109840.2						Unknown
CUST_29776_PI429285431	8.80381	P	7.50547	P	2.45946	0	lncRNA	31539-1_{1..792}	n333473|BC027491|mRNAlikelncRNA|Homosapiens|NULL|H-invitationalv7.5|HIT000091352|http://h-invitational.jp/hinv/spsoup/transcript_view?hit_id=HIT000091352|2.8990800|-0.2276679		NA										NONCODERv3	NONCODERv3,	>n333473|BC027491|mRNAlikelncRNA|Homosapiens|NULL|H-invitationalv7.5|HIT000091352|http://h-invitational.jp/hinv/spsoup/transcript_view?hit_id=HIT000091352|2.8990800|-0.2276679	chr16	53241943	53242734	+					CHD9		chr16:53231943-53266701	inner
CUST_25715_PI429285431	4.72823	P	3.42956	A	2.46001	0	lncRNA	27243-1_{1..1942}	lnc-KCNMB4-1:2		NA										lncipedia2.1	lncipedia2.1,NONCODERv3,ncbi,	>lnc-KCNMB4-1:2	chr12	70931830	70933771	+	lnc-KCNMB4-1	lnc-KCNMB4-1:2	ENSG00000258168.1	RP11-588H23.3	PTPRB	hg19_refFlat_PTPRB:range=chr12:70915269-710311755'pad=0,hg19_refFlat_PTPRB:range=chr12:70915269-710311755'pad=0 3'pad=0 strand=- repeatMasking=none,-84.80;hg19_refFlat_PTPRB:range=chr12:70915269-710035945'pad=0,hg19_refFlat_PTPRB:range=chr12:70915269-710035945'pad=0 3'pad=0 strand=- repeatMasking=none,-84.80chr12:70921830-70942859		inner
CUST_43526_PI429285431	9.38719	P	8.08767	P	2.46146	0	lncRNA	48311-1_{1..3000}	gi|387598056|ref|NR_048570.1| Homo sapiens exostoses (multiple)-like 2 (EXTL2), transcript variant 6, non-coding RNA		NA										ncbi	ncbi,	>gi|387598056|ref|NR_048570.1| Homo sapiens exostoses (multiple)-like 2 (EXTL2), transcript variant 6, non-coding RNA	Chr1	101337928	101340927	-	2135	NR_048570.1						inter
LNCA_19_P00331618	10.6677	P	9.36758	P	2.46246	0	lncRNA	XR_110916	XR_110916	XR_110916	NA		LOC100507645			THC2560712		PREDICTED: Homo sapiens hypothetical LOC100507645, transcript variant 2 (LOC100507645), miscRNA [XR_110916]	chr11:65266876-65266817	hs|11q13.1	Agilent_HUMAN_G3V2	XR_110916	XR_110916	chr11	65266817	65266876	-								Unknown
CUST_45259_PI429285431	6.9716	P	5.67045	P	2.46425	0	lncRNA	49712-1_{1..3000}	gi|323510647|ref|NR_037873.1| Homo sapiens zinc fingers and homeoboxes 1 (ZHX1), transcript variant 3, non-coding RNA		NA										ncbi	NONCODERv3,ncbi,	>gi|323510647|ref|NR_037873.1| Homo sapiens zinc fingers and homeoboxes 1 (ZHX1), transcript variant 3, non-coding RNA	Chr8	124260690	124263689	-	11244	NR_037873.1						inter
CUST_43144_PI429285431	3.98538	P	2.68263	A	2.467	0	lncRNA	47958-1_{1..1191}	ENST00000594472 havana:sense_intronic chromosome:GRCh37:2:39219420:39220977:-1 gene:ENSG00000229692 gene_biotype:sense_intronic transcript_biotype:sense_intronic		NA										ensembl.GRCh37.72	ensembl.GRCh37.72,	>ENST00000594472 havana:sense_intronic chromosome:GRCh37:2:39219420:39220977:-1 gene:ENSG00000229692 gene_biotype:sense_intronic transcript_biotype:sense_intronic	chr2	39219420	39220610	-	ENSG00000229692	ENST00000594472			SOS1		chr2:39209420-39230977	inner
CUST_18932_PI429285431	7.76361	P	6.46048	P	2.46763	0	lncRNA	20624-1_{1..1958}	lnc-TFEC-1:2		NA										lncipedia2.1	lncipedia2.1,NONCODERv3,	>lnc-TFEC-1:2	chr7	115926672	115928629	-	lnc-TFEC-1	lnc-TFEC-1:2	ENSG00000237870	AC073130.1				inter
CUST_44847_PI429285431	4.46286	P	3.15814	A	2.47036	0	lncRNA	49374-2_{3001..6000}	gi|359465521|ref|NR_045597.1| Homo sapiens phosphodiesterase 10A (PDE10A), transcript variant 2, non-coding RNA		NA										ncbi	NONCODERv3,ncbi,	>gi|359465521|ref|NR_045597.1| Homo sapiens phosphodiesterase 10A (PDE10A), transcript variant 2, non-coding RNA	Chr6	165743776	165746775	-	10846	NR_045597.1						inter
CUST_13899_PI429285431	4.56096	P	3.25612	A	2.47055	0	lncRNA	15546-1_{1..789}	lnc-EIF2B5-2:7		NA										lncipedia2.1	lncipedia2.1,NONCODERv3,UCSC,	>lnc-EIF2B5-2:7	chr3	184456423	184457211	+	lnc-EIF2B5-2	lnc-EIF2B5-2:7	XLOC_002952	linc-VPS8-2				inter
CUST_45261_PI429285431	7.55531	P	6.24979	P	2.47173	0	lncRNA	49713-1_{1..2384}	gi|323510650|ref|NR_037874.1| Homo sapiens zinc fingers and homeoboxes 1 (ZHX1), transcript variant 4, non-coding RNA		NA										ncbi	NONCODERv3,ncbi,	>gi|323510650|ref|NR_037874.1| Homo sapiens zinc fingers and homeoboxes 1 (ZHX1), transcript variant 4, non-coding RNA	Chr8	124260690	124263073	-	11244	NR_037874.1						inter
LNCA_21_P0010999	5.81078	P	4.50504	P	2.4721	0	lncRNA	TCONS_l2_00004779			NA		XLOC_l2_002477					BROAD Institute lincRNA (XLOC_l2_002477), lincRNA [TCONS_l2_00004779]	chr11:116523757-116523816	hs|11q23.3	Agilent_HUMAN_G3V2	TCONS_l2_00004779	TCONS_l2_00004779	chr11	116523757	116523816	+								Unknown
CUST_23237_PI429285431	6.33186	P	5.02597	P	2.47235	0	lncRNA	24809-1_{1..1044}	lnc-DCAF4L2-2:3		NA										lncipedia2.1	lncipedia2.1,	>lnc-DCAF4L2-2:3	chr8	88746003	88747046	-	lnc-DCAF4L2-2	lnc-DCAF4L2-2:3	ENSG00000253500.1	AF121898.3		hg19_refFlat_BRD2:range=chr6_dbb_hap3:4226965-42298365'pad=0,hg19_refFlat_BRD2:range=chr6_dbb_hap3:4226965-42298365'pad=0 3'pad=0 strand=+ repeatMasking=none,-32.50;hg19_refFlat_BTG3:range=chr21:18966411-189814625'pad=0,hg19_refFlat_BTG3:range=chr21:18966411-189814625'pad=0 3'pad=0 strand=- repeatMasking=none,-87.30;hg19_refFlat_BRD2:range=chr6_cox_hap2:4385214-43930395'pad=0,hg19_refFlat_BRD2:ra…		inter
CUST_33897_PI429285431	6.09822	P	4.79155	P	2.4737	0	lncRNA	35441-1_{1..3000}	n340689|AK128316|mRNAlikelncRNA|Homosapiens|HumanlncRNA|JounralRNA|3152|NULL|-1.2580500|-0.4240772		NA										NONCODERv3	NONCODERv3,	>n340689|AK128316|mRNAlikelncRNA|Homosapiens|HumanlncRNA|JounralRNA|3152|NULL|-1.2580500|-0.4240772	chr5	151186315	151189314	+					G3BP1	hg19_refFlat_IFT81:range=chr12:110565186-1106057835'pad=0,hg19_refFlat_IFT81:range=chr12:110565186-1106057835'pad=0 3'pad=0 strand=+ repeatMasking=none,-76.20;hg19_refFlat_C11orf88:range=chr11:111385510-1114075525'pad=0,hg19_refFlat_C11orf88:range=chr11:111385510-1114075525'pad=0 3'pad=0 strand=+ repeatMasking=none,-34.50;hg19_refFlat_RAB43:range=chr3:128811357-1288403325'pad=0,hg19_refFlat_RAB43…		inter
CUST_50771_PI429285431	12.2358	P	10.929	P	2.47389	0	lncRNA	54430-2_{3001..6000}	hg19_lincRNAsTranscripts_TCONS_l2_00004572 range=chr11:65266529-65274354 5'pad=0 3'pad=0 strand=+ repeatMasking=none		NA										UCSC	UCSC,	>hg19_lincRNAsTranscripts_TCONS_l2_00004572 range=chr11:65266529-65274354 5'pad=0 3'pad=0 strand=+ repeatMasking=none	chr11	65269529	65272528	+								inter
CUST_46967_PI429285431	7.96941	P	6.66185	P	2.47522	0	lncRNA	51071-2_{3001..3412}	gi|221219005|ref|NR_026659.1| Homo sapiens cysteine and histidine-rich domain (CHORD) containing 1 pseudogene (LOC727896), non-coding RNA		NA										ncbi	NONCODERv3,ncbi,	>gi|221219005|ref|NR_026659.1| Homo sapiens cysteine and histidine-rich domain (CHORD) containing 1 pseudogene (LOC727896), non-coding RNA	Chr18	2946210	2946621	-	727896	NR_026659.1				hg19_refFlat_TEX11:range=chrX:69748945-701173965'pad=0,hg19_refFlat_TEX11:range=chrX:69748945-701173965'pad=0 3'pad=0 strand=- repeatMasking=none,-75.00;hg19_refFlat_ZNF701:range=chr19:53075495-530867105'pad=0,hg19_refFlat_ZNF701:range=chr19:53075495-530867105'pad=0 3'pad=0 strand=+ repeatMasking=none,-87.50;hg19_refFlat_FAM76A:range=chr1:28052592-280870925'pad=0,hg19_refFlat_FAM76A:range=chr1:28…		inter
CUST_17888_PI429285431	3.71256	P	2.40341	A	2.47796	0	lncRNA	19622-1_{1..407}	lnc-NDST3-5:4		NA										lncipedia2.1	lncipedia2.1,NONCODERv3,UCSC,	>lnc-NDST3-5:4	chr4	118293914	118294320	+	lnc-NDST3-5	lnc-NDST3-5:4	XLOC_003658	linc-NDST3-3				inter
CUST_43978_PI429285431	7.45217	P	6.1421	P	2.47953	0	lncRNA	48679-1_{1..3000}	gi|310119042|ref|XR_109894.1| PREDICTED: Homo sapiens uncharacterized LOC100507460 (LOC100507460), misc_RNA		NA										ncbi	gencode_v17,lncipedia2.1,NONCODERv3,ensembl.GRCh37.72,ncbi,	>gi|310119042|ref|XR_109894.1| PREDICTED: Homo sapiens uncharacterized LOC100507460 (LOC100507460), misc_RNA	Chr2	132442470	132445469	+	100507460	XR_109894.1						inter
LNCA_21_P0001762	4.84108	P	3.53097	A	2.47959	0	lncRNA	XR_110856	XR_110856	XR_110856	NA	Hs.121192	LOC100506929	uncharacterized LOC100506929	ENST00000431139	THC2667330		PREDICTED: Homo sapiens hypothetical LOC100506929 (LOC100506929), miscRNA [XR_110856]	chr1:240902808-240902749	hs|1q43	Agilent_HUMAN_G3V2	XR_110856	XR_110856	chr1	240902749	240902808	-								Unknown
CUST_38355_PI429285431	7.04356	P	5.73186	P	2.48235	0	lncRNA	39397-2_{3001..4651}	n382120|NULL|lncRNA|Homosapiens||UCSCGeneNoncode|uc001vvr.1||1.2489000|-0.2980283		NA										NONCODERv3	gencode_v17,lncipedia2.1,NONCODERv3,ensembl.GRCh37.72,	>n382120|NULL|lncRNA|Homosapiens||UCSCGeneNoncode|uc001vvr.1||1.2489000|-0.2980283	chr14	19883208	19884858	-						hg19_refFlat_GDPD2:range=chrX:69644835-696529365'pad=0,hg19_refFlat_GDPD2:range=chrX:69644835-696529365'pad=0 3'pad=0 strand=+ repeatMasking=none,-77.40;hg19_refFlat_RAB43:range=chr3:128811357-1288403325'pad=0,hg19_refFlat_RAB43:range=chr3:128811357-1288403325'pad=0 3'pad=0 strand=- repeatMasking=none,-76.80;hg19_refFlat_REL:range=chr2:61108976-611496705'pad=0,hg19_refFlat_REL:range=chr2:61108976…		inter
CUST_32487_PI429285431	4.8415	P	3.52871	A	2.48421	0	lncRNA	34156-1_{1..2284}	n339092|AK090992|mRNAlikelncRNA|Homosapiens|HumanlncRNA|JounralRNA|1522|NULL|-1.1291900|-0.4666628		NA										NONCODERv3	NONCODERv3,	>n339092|AK090992|mRNAlikelncRNA|Homosapiens|HumanlncRNA|JounralRNA|1522|NULL|-1.1291900|-0.4666628	chr2	202643290	202645573	-					ALS2		chr2:202633290-202645895	inner
CUST_10202_PI429285431	5.23576	P	3.92158	P	2.48661	0	lncRNA	11728-1_{1..211}	lnc-AC069257.9.1-5:1		NA										lncipedia2.1	lncipedia2.1,NONCODERv3,UCSC,	>lnc-AC069257.9.1-5:1	chr3	195377016	195377226	+	lnc-AC069257.9.1-5	lnc-AC069257.9.1-5:1	XLOC_002996	linc-MUC20-2		hg19_refFlat_PPP4R2:range=chr3:73046189-731148735'pad=0,hg19_refFlat_PPP4R2:range=chr3:73046189-731148735'pad=0 3'pad=0 strand=+ repeatMasking=none,-74.80		inter
CUST_34643_PI429285431	4.37845	P	3.0634	A	2.4881	0	lncRNA	36096-1_{1..1438}	n341542|AK023640|mRNAlikelncRNA|Homosapiens|HumanlncRNA|JounralRNA|4012|NULL|-0.9457430|-0.3767371		NA										NONCODERv3	NONCODERv3,	>n341542|AK023640|mRNAlikelncRNA|Homosapiens|HumanlncRNA|JounralRNA|4012|NULL|-0.9457430|-0.3767371	chr8	79640607	79642044	+					IL7		chr8:79645007-79652045	inter
CUST_38431_PI429285431	8.75507	P	7.43986	P	2.48837	0	lncRNA	39458-1_{1..1115}	n382553|NULL|lncRNA|Homosapiens||UCSCGeneNoncode|uc002afm.2||-1.1074800|-0.4660553		NA										NONCODERv3	NONCODERv3,	>n382553|NULL|lncRNA|Homosapiens||UCSCGeneNoncode|uc002afm.2||-1.1074800|-0.4660553	chr15	59152981	59154095	+					FAM63B		chr15:59142981-59149754	inter
CUST_1952_PI429285431	4.14714	P	2.83146	A	2.48919	0	lncRNA	1945-1_{1..501}	transcript_id "ENST00000603766.1" | genecode_v17		NA										gencode_v17	gencode_v17,ensembl.GRCh37.72,	>transcript_id "ENST00000603766.1" | genecode_v17	chr4	153241696	153242196	-	ENSG00000270750.1	ENST00000603766.1	RP11-461L13.3	RP11-461L13.3-001	FBXW7		chr4:153242410-153252196	inter
CUST_6910_PI429285431	5.52869	P	4.20989	A	2.49459	0	lncRNA	6860-1_{1..624}	transcript_id "ENST00000453395.1" | genecode_v17		NA										gencode_v17	gencode_v17,lncipedia2.1,ensembl.GRCh37.72,	>transcript_id "ENST00000453395.1" | genecode_v17	chr22	16199666	16200289	-	ENSG00000225255.2	ENST00000453395.1	LA16c-83F12.6	LA16c-83F12.6-002				inter
CUST_19521_PI429285431	4.89107	P	3.57225	A	2.49463	0	lncRNA	21177-1_{1..2859}	lnc-DHRS7-1:2		NA										lncipedia2.1	lncipedia2.1,NONCODERv3,UCSC,	>lnc-DHRS7-1:2	chr14	60712263	60715121	-	lnc-DHRS7-1	lnc-DHRS7-1:2	ENSG00000254718.2	CTD-2184C24.2	PPM1A		chr14:60712470-60722371	inter
CUST_30922_PI429285431	10.9865	P	9.66684	P	2.49606	0	lncRNA	32710-1_{1..554}	n336973|BC105806|mRNAlikelncRNA|Homosapiens|NULL|H-invitationalv7.5|HIT000338287|http://h-invitational.jp/hinv/spsoup/transcript_view?hit_id=HIT000338287|1.7273600|-0.2551818		NA										NONCODERv3	NONCODERv3,	>n336973|BC105806|mRNAlikelncRNA|Homosapiens|NULL|H-invitationalv7.5|HIT000338287|http://h-invitational.jp/hinv/spsoup/transcript_view?hit_id=HIT000338287|1.7273600|-0.2551818	chr13	53029616	53030169	+					VPS36		chr13:53019616-53024763	inner
CUST_18902_PI429285431	5.53779	P	4.21808	P	2.49615	0	lncRNA	20594-1_{1..3000}	lnc-APBA2-1:2		NA										lncipedia2.1	lncipedia2.1,NONCODERv3,ncbi,	>lnc-APBA2-1:2	chr15	29001803	29004802	+	lnc-APBA2-1	lnc-APBA2-1:2	ENSG00000248334	AC055876.5				inter
CUST_39860_PI429285431	9.66518	P	8.34406	P	2.4986	0	lncRNA	40759-1_{1..3000}	n406513|NR_024020|lncRNA|Homosapiens||RefGeneNoncode|NR_024020||15.8698000|-0.1920768		NA										NONCODERv3	NONCODERv3,	>n406513|NR_024020|lncRNA|Homosapiens||RefGeneNoncode|NR_024020||15.8698000|-0.1920768	chr9	95059639	95062638	-					IARS		chr9:95049639-95056038	inner
CUST_32214_PI429285431	7.9034	P	6.58019	P	2.50222	0	lncRNA	33907-1_{1..2131}	n338788|BC043240|mRNAlikelncRNA|Homosapiens|HumanlncRNA|JounralRNA|1210|NULL|-1.0316700|-0.4272625		NA										NONCODERv3	NONCODERv3,	>n338788|BC043240|mRNAlikelncRNA|Homosapiens|HumanlncRNA|JounralRNA|1210|NULL|-1.0316700|-0.4272625	chr13	79886131	79888261	-					RBM26		chr13:79894089-79898263	inter
CUST_22621_PI429285431	4.55044	P	3.22716	A	2.50235	0	lncRNA	24207-1_{1..426}	lnc-GGCT-1:23		NA										lncipedia2.1	lncipedia2.1,	>lnc-GGCT-1:23	chr7	30601082	30601507	-	lnc-GGCT-1	lnc-GGCT-1:23	ENSG00000196295.5	AC005154.6				inter
CUST_32338_PI429285431	5.33993	P	4.01432	A	2.50638	0	lncRNA	34020-1_{1..1895}	n338918|CR610346|mRNAlikelncRNA|Homosapiens|HumanlncRNA|JounralRNA|1344|NULL|9.4262600|-0.3629301		NA										NONCODERv3	NONCODERv3,	>n338918|CR610346|mRNAlikelncRNA|Homosapiens|HumanlncRNA|JounralRNA|1344|NULL|9.4262600|-0.3629301	chr2	99242185	99244079	-					MGAT4A		chr2:99235569-99347589	inner
LNCA_21_P0014154	6.43478	P	5.10901	P	2.50667	0	lncRNA	XR_108621	XR_108621	XR_108621	NA		LOC100507367	uncharacterized LOC100507367				PREDICTED: Homo sapiens hypothetical LOC100507367 (LOC100507367), miscRNA [XR_108621]	chr6:72017641-72017582	hs|6q13	Agilent_HUMAN_G3V2	XR_108621	XR_108621	chr6	72017582	72017641	-								Unknown
CUST_37862_PI429285431	5.61316	P	4.28731	A	2.50681	0	lncRNA	38955-1_{1..413}	n346397|NULL|lincRNA|Homosapiens|HumanlincRNA|ScriptureReconstructionLincRNAsByLuo[unpublished]|linc_luo_1947|NULL|-1.3172100|-0.2614978		NA										NONCODERv3	NONCODERv3,	>n346397|NULL|lincRNA|Homosapiens|HumanlincRNA|ScriptureReconstructionLincRNAsByLuo[unpublished]|linc_luo_1947|NULL|-1.3172100|-0.2614978	chr1	149576634	149577046	+					LOC100288037		chr1:149671871-149672242	inter
CUST_33952_PI429285431	5.41154	P	4.08397	A	2.50979	0	lncRNA	35492-1_{1..1667}	n340754|AK054819|mRNAlikelncRNA|Homosapiens|HumanlncRNA|JounralRNA|3217|NULL|-1.0543200|-0.3185054		NA										NONCODERv3	NONCODERv3,	>n340754|AK054819|mRNAlikelncRNA|Homosapiens|HumanlncRNA|JounralRNA|3217|NULL|-1.0543200|-0.3185054	chr17	53034120	53035786	-					COX11		chr17:53029259-53045787	inter
LNCA_21_P0006834	5.34195	P	4.01396	A	2.51053	0	lncRNA	TCONS_00018119			NA		XLOC_008380					BROAD Institute lincRNA (XLOC_008380), lincRNA [TCONS_00018119]	chr10:8084775-8084834	hs|10p14	Agilent_HUMAN_G3V2	TCONS_00018119	TCONS_00018119	chr10	8084775	8084834	+								Unknown
CUST_50768_PI429285431	10.0122	P	8.6824	P	2.51371	0	lncRNA	54429-2_{3001..6000}	hg19_lincRNAsTranscripts_TCONS_l2_00004571 range=chr11:65266513-65273999 5'pad=0 3'pad=0 strand=+ repeatMasking=none		NA										UCSC	UCSC,	>hg19_lincRNAsTranscripts_TCONS_l2_00004571 range=chr11:65266513-65273999 5'pad=0 3'pad=0 strand=+ repeatMasking=none	chr11	65269513	65272512	+								inter
CUST_44887_PI429285431	6.0204	P	4.68628	P	2.52121	0	lncRNA	49410-1_{1..3000}	gi|386781724|ref|NR_048542.1| Homo sapiens serine/threonine kinase 31 (STK31), transcript variant 3, non-coding RNA		NA										ncbi	ncbi,	>gi|386781724|ref|NR_048542.1| Homo sapiens serine/threonine kinase 31 (STK31), transcript variant 3, non-coding RNA	Chr7	23749786	23752785	+	56164	NR_048542.1						inter
CUST_43925_PI429285431	8.01503	P	6.67935	P	2.52394	0	lncRNA	48636-3_{6001..6913}	gi|254039637|ref|NR_028063.1| Homo sapiens GRIP and coiled-coil domain containing 2 (GCC2), transcript variant 2, non-coding RNA		NA										ncbi	NONCODERv3,ncbi,	>gi|254039637|ref|NR_028063.1| Homo sapiens GRIP and coiled-coil domain containing 2 (GCC2), transcript variant 2, non-coding RNA		NA	NA			NR_028063.1						Unknown
CUST_31078_PI429285431	6.33919	P	5.00247	P	2.52575	0	lncRNA	32869-1_{1..202}	n337322|DQ399597|mRNAlikelncRNA|Homosapiens|NULL|H-invitationalv7.5|HIT000391883|http://h-invitational.jp/hinv/spsoup/transcript_view?hit_id=HIT000391883|0.6053080|-0.1396611		NA										NONCODERv3	NONCODERv3,	>n337322|DQ399597|mRNAlikelncRNA|Homosapiens|NULL|H-invitationalv7.5|HIT000391883|http://h-invitational.jp/hinv/spsoup/transcript_view?hit_id=HIT000391883|0.6053080|-0.1396611	chr11	102667774	102667975	-					MMP1		chr11:102660641-102668966	inner
LNCA_21_P0003941	5.71683	P	4.37944	P	2.52694	0	lncRNA	XR_108596	XR_108596	XR_108596	NA	Hs.728549	LOC100505994	uncharacterized LOC100505994		THC2509767		PREDICTED: Homo sapiens hypothetical LOC100505994 (LOC100505994), miscRNA [XR_108596]	chr5:90607446-90607387	hs|5q14.3	Agilent_HUMAN_G3V2	XR_108596	XR_108596	chr5	90607387	90607446	-								Unknown
CUST_43057_PI429285431	5.03383	P	3.69622	A	2.52732	0	lncRNA	46821-1_{1..121}	ENST00000408279 ncrna:snRNA chromosome:GRCh37:3:110270692:110270812:-1 gene:ENSG00000221206 gene_biotype:snRNA transcript_biotype:snRNA		NA										ensembl.GRCh37.72	ensembl.GRCh37.72,	>ENST00000408279 ncrna:snRNA chromosome:GRCh37:3:110270692:110270812:-1 gene:ENSG00000221206 gene_biotype:snRNA transcript_biotype:snRNA	chr3	110270692	110270812	-	ENSG00000221206	ENST00000408279						inter
LNCA_21_P0010326	5.19427	P	3.85659	P	2.52744	0	lncRNA	TCONS_00029312			NA		XLOC_014110					BROAD Institute lincRNA (XLOC_014110), lincRNA [TCONS_00029312]	chr21:45578954-45578640	hs|21q22.3	Agilent_HUMAN_G3V2	TCONS_00029312	TCONS_00029312	chr21	45578640	45578954	-								Unknown
CUST_44032_PI429285431	8.22116	P	6.883	P	2.52828	0	lncRNA	48715-2_{3001..3726}	gi|358030329|ref|NR_045563.1| Homo sapiens GULP, engulfment adaptor PTB domain containing 1 (GULP1), transcript variant 5, non-coding RNA		NA										ncbi	ncbi,	>gi|358030329|ref|NR_045563.1| Homo sapiens GULP, engulfment adaptor PTB domain containing 1 (GULP1), transcript variant 5, non-coding RNA	Chr2	189160390	189161115	+	51454	NR_045563.1						inter
CUST_3219_PI429285431	4.14804	P	2.80849	A	2.53072	0	lncRNA	3198-1_{1..591}	transcript_id "ENST00000604955.1" | genecode_v17		NA										gencode_v17	gencode_v17,ensembl.GRCh37.72,	>transcript_id "ENST00000604955.1" | genecode_v17	chr8	89820547	89821137	-	ENSG00000271156.1	ENST00000604955.1	RP11-642C5.1	RP11-642C5.1-001				inter
CUST_4712_PI429285431	5.7958	P	4.45441	P	2.53396	0	lncRNA	4659-1_{1..549}	transcript_id "ENST00000412017.1" | genecode_v17		NA										gencode_v17	gencode_v17,lncipedia2.1,NONCODERv3,ensembl.GRCh37.72,	>transcript_id "ENST00000412017.1" | genecode_v17	chr14	19650021	19650569	+	ENSG00000225210.5	ENST00000412017.1	AL589743.1	AL589743.1-004				inter
CUST_33087_PI429285431	6.60058	P	5.25845	P	2.53526	0	lncRNA	34691-1_{1..1465}	n339775|BC043357|mRNAlikelncRNA|Homosapiens|HumanlncRNA|JounralRNA|2222|NULL|-1.2301600|-0.3193587		NA										NONCODERv3	lncipedia2.1,NONCODERv3,	>n339775|BC043357|mRNAlikelncRNA|Homosapiens|HumanlncRNA|JounralRNA|2222|NULL|-1.2301600|-0.3193587	chr18	3653409	3654873	+					DLGAP1		chr18:3643409-3666282	inner
CUST_18829_PI429285431	5.67375	P	4.33088	P	2.53656	0	lncRNA	20522-1_{1..573}	lnc-ARHGEF35-1:2		NA										lncipedia2.1	lncipedia2.1,NONCODERv3,	>lnc-ARHGEF35-1:2	chr7	144052431	144053003	-	lnc-ARHGEF35-1	lnc-ARHGEF35-1:2	ENSG00000244479	RP4-798C17.6	ARHGEF5		chr7:144052489-144062800	inner
CUST_35147_PI429285431	5.78896	P	4.44576	P	2.53713	0	lncRNA	36549-1_{1..2272}	n342118|AK023584|mRNAlikelncRNA|Homosapiens|HumanlncRNA|JounralRNA|4601|NULL|-0.9186430|-0.3858069		NA										NONCODERv3	NONCODERv3,	>n342118|AK023584|mRNAlikelncRNA|Homosapiens|HumanlncRNA|JounralRNA|4601|NULL|-0.9186430|-0.3858069	chr6	125405211	125407482	+					RNF217		chr6:125395211-125404661	inter
LNCA_21_P0012928	5.28848	P	3.94496	P	2.53769	0	lncRNA	TCONS_l2_00023092			NA		XLOC_l2_012210					BROAD Institute lincRNA (XLOC_l2_012210), lincRNA [TCONS_l2_00023092]	chr5:126394486-126394427	hs|5q23.2	Agilent_HUMAN_G3V2	TCONS_l2_00023092	TCONS_l2_00023092	chr5	126394427	126394486	-								Unknown
CUST_19644_PI429285431	7.10356	P	5.75795	P	2.54138	0	lncRNA	21300-1_{1..562}	lnc-SLC35A1-1:1		NA										lncipedia2.1	lncipedia2.1,	>lnc-SLC35A1-1:1	chr6	88362834	88363395	+	lnc-SLC35A1-1	lnc-SLC35A1-1:1	ENSG00000249719.1	RP3-486L4.3	ORC3	hg19_refFlat_CHID1:range=chr11:869858-9048165'pad=0,hg19_refFlat_CHID1:range=chr11:869858-9048165'pad=0 3'pad=0 strand=- repeatMasking=none,-28.70;hg19_refFlat_ITCH:range=chr20:32981618-330955995'pad=0,hg19_refFlat_ITCH:range=chr20:32981618-330955995'pad=0 3'pad=0 strand=+ repeatMasking=none,-76.80;hg19_refFlat_FAM122C:range=chrX:133941629-1339434035'pad=0,hg19_refFlat_FAM122C:range=chrX:13394162…		inner
CUST_36389_PI429285431	3.99542	P	2.64752	A	2.54543	0	lncRNA	37607-1_{1..732}	n344906|NULL|lincRNA|Homosapiens|HumanlincRNA|ScriptureReconstructionLincRNAsByLuo[unpublished]|linc_luo_455|NULL|-1.2844300|-0.3253739		NA										NONCODERv3	NONCODERv3,	>n344906|NULL|lincRNA|Homosapiens|HumanlincRNA|ScriptureReconstructionLincRNAsByLuo[unpublished]|linc_luo_455|NULL|-1.2844300|-0.3253739	chr6	56817638	56818369	-					BEND6		chr6:56819773-56828372	inter
CUST_34003_PI429285431	4.94727	P	3.59885	A	2.54633	0	lncRNA	35540-1_{1..1174}	n340817|AF131798|mRNAlikelncRNA|Homosapiens|HumanlncRNA|JounralRNA|3281|NULL|0.1607230|-0.2567876		NA										NONCODERv3	gencode_v17,lncipedia2.1,NONCODERv3,ensembl.GRCh37.72,	>n340817|AF131798|mRNAlikelncRNA|Homosapiens|HumanlncRNA|JounralRNA|3281|NULL|0.1607230|-0.2567876	chr17	71171621	71172794	+					SSTR2	hg19_refFlat_ISY1:range=chr3:128848924-1288798185'pad=0,hg19_refFlat_ISY1:range=chr3:128848924-1288798185'pad=0 3'pad=0 strand=- repeatMasking=none,-82.20;hg19_refFlat_CTCFL:range=chr20:56071306-560992615'pad=0,hg19_refFlat_CTCFL:range=chr20:56071306-560992615'pad=0 3'pad=0 strand=- repeatMasking=none,-77.30;hg19_refFlat_C8orf44:range=chr8:67589944-675921895'pad=0,hg19_refFlat_C8orf44:range=chr8:…		inter
CUST_7972_PI429285431	5.62546	P	4.27703	P	2.54635	0	lncRNA	9584-1_{1..1244}	lnc-MARCKS-5:11		NA										lncipedia2.1	lncipedia2.1,NONCODERv3,	>lnc-MARCKS-5:11	chr6	114379795	114381038	+	lnc-MARCKS-5	lnc-MARCKS-5:11	ENSG00000228624	RP3-399L15.3	HS3ST5		chr6:114376750-114384041	inner
CUST_40872_PI429285431	5.38036	P	4.03124	P	2.54757	0	lncRNA	41568-1_{1..3000}	n410673|NR_037923|lncRNA|Homosapiens||RefGeneNoncode|NR_037923||15.5309000|-0.3806068		NA										NONCODERv3	lncipedia2.1,NONCODERv3,ncbi,	>n410673|NR_037923|lncRNA|Homosapiens||RefGeneNoncode|NR_037923||15.5309000|-0.3806068	chr15	55647420	55650419	-					FLJ27352	hg19_refFlat_PIGB:range=chr15:55611449-556476305'pad=0,hg19_refFlat_PIGB:range=chr15:55611449-556476305'pad=0 3'pad=0 strand=+ repeatMasking=none,-81.10chr15:55700723-55710910		inner
LNCA_21_P0008607	4.19289	P	2.84217	A	2.55039	0	lncRNA	XR_109174	XR_109174	XR_109174	NA		LOC100507480	uncharacterized LOC100507480		THC2655663		PREDICTED: Homo sapiens hypothetical LOC100507480 (LOC100507480), miscRNA [XR_109174]	chr15:36341647-36341706	hs|15q14	Agilent_HUMAN_G3V2	XR_109174	XR_109174	chr15	36341647	36341706	+								Unknown
CUST_44033_PI429285431	7.16835	P	5.81625	P	2.55283	0	lncRNA	48716-1_{1..3000}	gi|358356410|ref|NR_045562.1| Homo sapiens GULP, engulfment adaptor PTB domain containing 1 (GULP1), transcript variant 4, non-coding RNA		NA										ncbi	ncbi,	>gi|358356410|ref|NR_045562.1| Homo sapiens GULP, engulfment adaptor PTB domain containing 1 (GULP1), transcript variant 4, non-coding RNA	Chr2	189157390	189160389	+	51454	NR_045562.1						inter
CUST_6768_PI429285431	5.2227	P	3.86989	A	2.55408	0	lncRNA	6715-1_{1..648}	transcript_id "ENST00000456342.1" | genecode_v17		NA										gencode_v17	gencode_v17,lncipedia2.1,NONCODERv3,ensembl.GRCh37.72,	>transcript_id "ENST00000456342.1" | genecode_v17	chr21	17443553	17444200	+	ENSG00000215386.6	ENST00000456342.1	LINC00478	LINC00478-002				inter
CUST_21147_PI429285431	6.08102	P	4.72603	P	2.55794	0	lncRNA	22770-3_{6001..7344}	lnc-GJA10-3:4		NA										lncipedia2.1	lncipedia2.1,	>lnc-GJA10-3:4	chr6	90587008	90588351	+	lnc-GJA10-3	lnc-GJA10-3:4	ENSG00000118412.8	CASP8AP2	CASP8AP2		chr6:90571008-90584155	inner
LNCA_21_P0003690	6.28813	P	4.93275	P	2.55864	0	lncRNA	TCONS_00008359			NA		XLOC_003809					BROAD Institute lincRNA (XLOC_003809), lincRNA [TCONS_00008359]	chr4:185768754-185768813	hs|4q35.1	Agilent_HUMAN_G3V2	TCONS_00008359	TCONS_00008359	chr4	185768754	185768813	+								Unknown
CUST_15877_PI429285431	4.63732	P	3.28013	A	2.56186	0	lncRNA	17568-1_{1..487}	lnc-C5orf43-2:1		NA										lncipedia2.1	lncipedia2.1,NONCODERv3,UCSC,	>lnc-C5orf43-2:1	chr5	60627592	60628078	-	lnc-C5orf43-2	lnc-C5orf43-2:1	XLOC_004841	linc-C5orf43-4	ZSWIM6		chr5:60628100-60637805	inter
LNCA_19_P00321977	7.62805	P	6.27063	P	2.56227	0	lncRNA	XR_132900	XR_132900	XR_132900	NA		LOC100507645	uncharacterized LOC100507645		THC2549908		PREDICTED: Homo sapiens hypothetical LOC100507645 (LOC100507645), miscRNA [XR_132900]	chr11:65267547-65267488	hs|11q13.1	Agilent_HUMAN_G3V2	XR_132900	XR_132900	chr11	65267488	65267547	-								Unknown
CUST_34570_PI429285431	5.86246	P	4.50454	P	2.56316	0	lncRNA	36030-1_{1..2238}	n341453|AK123645|mRNAlikelncRNA|Homosapiens|HumanlncRNA|JounralRNA|3923|NULL|-1.1346100|-0.3914318		NA										NONCODERv3	NONCODERv3,	>n341453|AK123645|mRNAlikelncRNA|Homosapiens|HumanlncRNA|JounralRNA|3923|NULL|-1.1346100|-0.3914318	chr8	17081050	17083287	+					ZDHHC2		chr8:17071050-17080241	inter
CUST_45652_PI429285431	6.2346	P	4.87659	P	2.56332	0	lncRNA	50029-1_{1..2646}	gi|325652056|ref|NR_028036.2| Homo sapiens Fas (TNF receptor superfamily, member 6) (FAS), transcript variant 7, non-coding RNA		NA										ncbi	ncbi,	>gi|325652056|ref|NR_028036.2| Homo sapiens Fas (TNF receptor superfamily, member 6) (FAS), transcript variant 7, non-coding RNA	Chr10	90750288	90752933	+	355	NR_028036.2						inter
CUST_44400_PI429285431	6.72882	P	5.37055	P	2.56378	0	lncRNA	49016-1_{1..3000}	gi|363807338|ref|NR_045644.1| Homo sapiens SWI/SNF-related, matrix-associated actin-dependent regulator of chromatin, subfamily a, containing DEAD/H box 1 (SMARCAD1), transcript variant 5, non-coding RNA		NA										ncbi	ncbi,	>gi|363807338|ref|NR_045644.1| Homo sapiens SWI/SNF-related, matrix-associated actin-dependent regulator of chromatin, subfamily a, containing DEAD/H box 1 (SMARCAD1), transcript variant 5, non-coding RNA	Chr4	95129235	95132234	+	56916	NR_045644.1						inter
CUST_39286_PI429285431	8.4414	P	7.08085	P	2.56784	0	lncRNA	40257-1_{1..1211}	n386264|NULL|lncRNA|Homosapiens||UCSCGeneNoncode|uc010fnw.1||-1.4139600|-0.4707753		NA										NONCODERv3	NONCODERv3,	>n386264|NULL|lncRNA|Homosapiens||UCSCGeneNoncode|uc010fnw.1||-1.4139600|-0.4707753	chr2	152332639	152333849	+					RIF1		chr2:152322639-152333860	inner
CUST_46198_PI429285431	9.6504	P	8.28783	P	2.57142	0	lncRNA	50442-2_{3001..3692}	gi|223468627|ref|NR_026745.1| Homo sapiens component of oligomeric golgi complex 6 (COG6), transcript variant 3, non-coding RNA		NA										ncbi	NONCODERv3,ncbi,	>gi|223468627|ref|NR_026745.1| Homo sapiens component of oligomeric golgi complex 6 (COG6), transcript variant 3, non-coding RNA	Chr13	40232764	40233455	+	57511	NR_026745.1						inter
LNCA_21_P0002356	6.22612	P	4.85766	P	2.58194	0	lncRNA	TCONS_00004032			NA		XLOC_001870					BROAD Institute lincRNA (XLOC_001870), lincRNA [TCONS_00004032]	chr2:220658824-220658883	hs|2q35	Agilent_HUMAN_G3V2	TCONS_00004032	TCONS_00004032	chr2	220658824	220658883	+								Unknown
CUST_38922_PI429285431	7.07839	P	5.70892	P	2.58375	0	lncRNA	39911-1_{1..2477}	n385017|NULL|lncRNA|Homosapiens||UCSCGeneNoncode|uc003qev.1||-0.9431670|-0.2302648		NA										NONCODERv3	lncipedia2.1,NONCODERv3,UCSC,	>n385017|NULL|lncRNA|Homosapiens||UCSCGeneNoncode|uc003qev.1||-0.9431670|-0.2302648	chr6	134846455	134848931	-								inter
CUST_50829_PI429285431	11.838	P	10.4675	P	2.58563	0	lncRNA	54477-3_{6001..7824}	hg19_lincRNAsTranscripts_TCONS_l2_00004566 range=chr11:65265310-65273493 5'pad=0 3'pad=0 strand=+ repeatMasking=none		NA										UCSC	UCSC,	>hg19_lincRNAsTranscripts_TCONS_l2_00004566 range=chr11:65265310-65273493 5'pad=0 3'pad=0 strand=+ repeatMasking=none	chr11	65271310	65273133	+								inter
CUST_47703_PI429285431	4.63264	P	3.26146	A	2.58682	0	lncRNA	51670-1_{1..3000}	gi|385137067|ref|NR_047605.1| Homo sapiens ubiquitously transcribed tetratricopeptide repeat gene, Y-linked (UTY), transcript variant 35, non-coding RNA		NA										ncbi	ncbi,	>gi|385137067|ref|NR_047605.1| Homo sapiens ubiquitously transcribed tetratricopeptide repeat gene, Y-linked (UTY), transcript variant 35, non-coding RNA	ChrY	15360259	15363258	-	7404	NR_047605.1						inter
CUST_43748_PI429285431	4.09124	P	2.71992	A	2.58708	0	lncRNA	48488-3_{6001..7682}	gi|257153363|ref|NR_028393.1| Homo sapiens TSNAX-DISC1 readthrough (TSNAX-DISC1), transcript variant 1, non-coding RNA		NA										ncbi	NONCODERv3,ncbi,	>gi|257153363|ref|NR_028393.1| Homo sapiens TSNAX-DISC1 readthrough (TSNAX-DISC1), transcript variant 1, non-coding RNA	Chr1	231670399	231672080	+	100303453	NR_028393.1						inter
CUST_30130_PI429285431	9.64932	P	8.27623	P	2.59026	0	lncRNA	31903-1_{1..232}	n334775|AJ227855|mRNAlikelncRNA|Homosapiens|NULL|H-invitationalv7.5|HIT000245004|http://h-invitational.jp/hinv/spsoup/transcript_view?hit_id=HIT000245004|-1.2744000|-1.0000000		NA										NONCODERv3	NONCODERv3,	>n334775|AJ227855|mRNAlikelncRNA|Homosapiens|NULL|H-invitationalv7.5|HIT000245004|http://h-invitational.jp/hinv/spsoup/transcript_view?hit_id=HIT000245004|-1.2744000|-1.0000000	chr13	53049715	53049946	-					CKAP2		chr13:53039715-53050763	inner
CUST_47184_PI429285431	4.14936	P	2.77565	A	2.59137	0	lncRNA	51261-1_{1..3000}	gi|156104867|ref|NR_003699.1| Homo sapiens zinc finger protein 525 (ZNF525), non-coding RNA		NA										ncbi	gencode_v17,NONCODERv3,ensembl.GRCh37.72,ncbi,	>gi|156104867|ref|NR_003699.1| Homo sapiens zinc finger protein 525 (ZNF525), non-coding RNA	Chr19	53868968	53871967	+	170958	NR_003699.1						inter
CUST_12856_PI429285431	6.89435	P	5.52042	P	2.59176	0	lncRNA	14482-1_{1..1040}	lnc-C18orf26-2:1		NA										lncipedia2.1	lncipedia2.1,NONCODERv3,UCSC,	>lnc-C18orf26-2:1	chr18	52561761	52562800	+	lnc-C18orf26-2	lnc-C18orf26-2:1	XLOC_012681	linc-WDR7-7	RAB27B		chr18:52551761-52562747	inner
CUST_26545_PI429285431	5.62289	P	4.24879	A	2.59207	0	lncRNA	28050-1_{1..500}	lnc-RP11-778D12.2.1-4:5		NA										lncipedia2.1	lncipedia2.1,	>lnc-RP11-778D12.2.1-4:5	chr8	107072609	107073108	-	lnc-RP11-778D12.2.1-4	lnc-RP11-778D12.2.1-4:5	ENSG00000251003.2	RP11-152P17.2		hg19_refFlat_NLRP12:range=chr19:54297303-543089395'pad=0,hg19_refFlat_NLRP12:range=chr19:54297303-543089395'pad=0 3'pad=0 strand=- repeatMasking=none,-70.10;hg19_refFlat_TSFM:range=chr12:58176585-581903665'pad=0,hg19_refFlat_TSFM:range=chr12:58176585-581903665'pad=0 3'pad=0 strand=+ repeatMasking=none,-35.70		inter
CUST_39115_PI429285431	6.9231	P	5.54887	P	2.5923	0	lncRNA	40092-1_{1..3000}	n385685|NULL|lncRNA|Homosapiens||UCSCGeneNoncode|uc004bnb.1||-1.1638100|-0.3543083		NA										NONCODERv3	NONCODERv3,	>n385685|NULL|lncRNA|Homosapiens||UCSCGeneNoncode|uc004bnb.1||-1.1638100|-0.3543083	chr9	125606834	125609833	-					RC3H2		chr9:125599786-125620773	inter
CUST_861_PI429285431	6.51063	P	5.13627	P	2.59253	0	lncRNA	855-1_{1..367}	transcript_id "ENST00000423433.1" | genecode_v17		NA										gencode_v17	gencode_v17,lncipedia2.1,NONCODERv3,ensembl.GRCh37.72,	>transcript_id "ENST00000423433.1" | genecode_v17	chr2	45240353	45240719	-	ENSG00000231156.1	ENST00000423433.1	AC093702.1	AC093702.1-001	SIX2		chr2:45232324-45236542	inter
CUST_35635_PI429285431	5.2698	P	3.89506	P	2.59321	0	lncRNA	37050-1_{1..1112}	n342780|CR592158|mRNAlikelncRNA|Homosapiens|HumanlncRNA|JounralRNA|5283|NULL|-1.2868300|-0.4132430		NA										NONCODERv3	NONCODERv3,	>n342780|CR592158|mRNAlikelncRNA|Homosapiens|HumanlncRNA|JounralRNA|5283|NULL|-1.2868300|-0.4132430	chr11	95554873	95555984	-					CEP57	hg19_refFlat_CEP57:range=chr11:95528706-955644205'pad=0,hg19_refFlat_CEP57:range=chr11:95528706-955644205'pad=0 3'pad=0 strand=+ repeatMasking=none,-75.80;hg19_refFlat_CEP57:range=chr11:95523863-955644205'pad=0,hg19_refFlat_CEP57:range=chr11:95523863-955644205'pad=0 3'pad=0 strand=+ repeatMasking=none,-75.80chr11:95544873-95565854		inner
LNCA_21_P0010648	4.73891	P	3.36121	A	2.59855	0	lncRNA	TCONS_l2_00001492			NA		XLOC_l2_001086					BROAD Institute lincRNA (XLOC_l2_001086), lincRNA [TCONS_l2_00001492]			Agilent_HUMAN_G3V2	TCONS_l2_00001492	TCONS_l2_00001492		NA	NA	+								Unknown
LNCA_21_P0014553	6.77624	P	5.39806	P	2.59939	0	lncRNA	XR_110283	XR_110283	XR_110283	NA	Hs.537370	LOC100506303	uncharacterized LOC100506303		THC2493172		PREDICTED: Homo sapiens hypothetical LOC100506303 (LOC100506303), miscRNA [XR_110283]	chr14:19662601-19662660	hs|14q11.2	Agilent_HUMAN_G3V2	XR_110283	XR_110283	chr14	19662601	19662660	+								Unknown
CUST_12081_PI429285431	7.66313	P	6.28389	P	2.60131	0	lncRNA	13673-1_{1..1588}	lnc-LTBP3-2:4		NA										lncipedia2.1	lncipedia2.1,NONCODERv3,UCSC,	>lnc-LTBP3-2:4	chr11	65267107	65268694	-	lnc-LTBP3-2	lnc-LTBP3-2:4	XLOC_009474	linc-SLC25A45-5				inter
CUST_25779_PI429285431	4.28339	P	2.90409	A	2.60143	0	lncRNA	27303-2_{3001..6000}	lnc-BHMT2-1:1		NA										lncipedia2.1	lncipedia2.1,	>lnc-BHMT2-1:1	chr5	77774327	77777326	+	lnc-BHMT2-1	lnc-BHMT2-1:1	ENSG00000085365.12	SCAMP1	LHFPL2	hg19_refFlat_ANKDD1A:range=chr15:65204130-652495275'pad=0,hg19_refFlat_ANKDD1A:range=chr15:65204130-652495275'pad=0 3'pad=0 strand=+ repeatMasking=none,-74.80;hg19_refFlat_REL:range=chr2:61108976-611496705'pad=0,hg19_refFlat_REL:range=chr2:61108976-611496705'pad=0 3'pad=0 strand=+ repeatMasking=none,-82.80;hg19_refFlat_ZNF573:range=chr19:38229393-382492365'pad=0,hg19_refFlat_ZNF573:range=chr19:38…		inner
CUST_29899_PI429285431	5.80018	P	4.41908	P	2.60468	0	lncRNA	31662-1_{1..262}	n333984|M15996|mRNAlikelncRNA|Homosapiens|NULL|H-invitationalv7.5|HIT000194430|http://h-invitational.jp/hinv/spsoup/transcript_view?hit_id=HIT000194430|0.6028000|-0.1783879		NA										NONCODERv3	NONCODERv3,	>n333984|M15996|mRNAlikelncRNA|Homosapiens|NULL|H-invitationalv7.5|HIT000194430|http://h-invitational.jp/hinv/spsoup/transcript_view?hit_id=HIT000194430|0.6028000|-0.1783879	chr11	102668127	102668388	-					MMP1		chr11:102660641-102668966	inner
LNCA_21_P0011581	5.55979	P	4.17858	P	2.60487	0	lncRNA	TCONS_l2_00011144			NA		XLOC_l2_006026					BROAD Institute lincRNA (XLOC_l2_006026), lincRNA [TCONS_l2_00011144]	chr17:20640403-20640344	hs|17p11.2	Agilent_HUMAN_G3V2	TCONS_l2_00011144	TCONS_l2_00011144	chr17	20640344	20640403	-								Unknown
CUST_30149_PI429285431	10.1159	P	8.73362	P	2.60681	0	lncRNA	31923-1_{1..711}	n334798|AJ242977|mRNAlikelncRNA|Homosapiens|NULL|H-invitationalv7.5|HIT000245496|http://h-invitational.jp/hinv/spsoup/transcript_view?hit_id=HIT000245496|3.5811600|-0.5612393		NA										NONCODERv3	NONCODERv3,	>n334798|AJ242977|mRNAlikelncRNA|Homosapiens|NULL|H-invitationalv7.5|HIT000245496|http://h-invitational.jp/hinv/spsoup/transcript_view?hit_id=HIT000245496|3.5811600|-0.5612393	chr14	45693511	45694221	-					MIS18BP1		chr14:45683511-45710373	inner
CUST_35639_PI429285431	8.92305	P	7.54076	P	2.60683	0	lncRNA	37054-2_{3001..5900}	n342784|D83243|mRNAlikelncRNA|Homosapiens|HumanlncRNA|JounralRNA|5287|NULL|17.2452000|-0.2351070		NA										NONCODERv3	NONCODERv3,	>n342784|D83243|mRNAlikelncRNA|Homosapiens|HumanlncRNA|JounralRNA|5287|NULL|17.2452000|-0.2351070	chr11	108031119	108034018	-					ACAT1		chr11:108018119-108018895	inner
CUST_31603_PI429285431	6.60127	P	5.21836	P	2.60793	0	lncRNA	33359-1_{1..2028}	n338113|AK124307|mRNAlikelncRNA|Homosapiens|HumanlncRNA|JounralRNA|501|NULL|-1.3088100|-0.4387449		NA										NONCODERv3	NONCODERv3,	>n338113|AK124307|mRNAlikelncRNA|Homosapiens|HumanlncRNA|JounralRNA|501|NULL|-1.3088100|-0.4387449	chr1	109941663	109943690	-					PSMA5		chr1:109941653-109953691	inner
CUST_15080_PI429285431	7.5859	P	6.20226	P	2.60926	0	lncRNA	16744-1_{1..3000}	lnc-LTBP3-2:2		NA										lncipedia2.1	lncipedia2.1,NONCODERv3,	>lnc-LTBP3-2:2	chr11	65278484	65281483	-	lnc-LTBP3-2	lnc-LTBP3-2:2	XLOC_009474	linc-SLC25A45-5				inter
CUST_35240_PI429285431	7.17753	P	5.79297	P	2.61093	0	lncRNA	36641-1_{1..1421}	n342239|AL049226|mRNAlikelncRNA|Homosapiens|HumanlncRNA|JounralRNA|4729|NULL|-1.0829300|-0.3455571		NA										NONCODERv3	NONCODERv3,	>n342239|AL049226|mRNAlikelncRNA|Homosapiens|HumanlncRNA|JounralRNA|4729|NULL|-1.0829300|-0.3455571	chr15	59148025	59149445	+					FAM63B	hg19_refFlat_DISC1:range=chr1:231762614-2319907715'pad=0,hg19_refFlat_DISC1:range=chr1:231762614-2319907715'pad=0 3'pad=0 strand=+ repeatMasking=none,-74.70;hg19_refFlat_LYRM4:range=chr6:5187029-52609665'pad=0,hg19_refFlat_LYRM4:range=chr6:5187029-52609665'pad=0 3'pad=0 strand=- repeatMasking=none,-69.90;hg19_refFlat_MYL10:range=chr7:101256755-1012723985'pad=0,hg19_refFlat_MYL10:range=chr7:101256…		inner
[truncated: 328 more rows]
